# Supplementary material for: Characterizing oral microbial communities across dentition states and colonization niches
Source: Microbiome. 2018 Apr 10;6:67. doi: 10.1186/s40168-018-0443-2 (PMC5891995; doi:10.1186/s40168-018-0443-2)
Supplement: Supplementary file 1 — Table S1. Demographic and clinical data of subjects participating in study. (XLSX 59 kb) [file 40168_2018_443_MOESM1_ESM.xlsx]

## Sheet: Sheet1
sample ID	dentition state	age at time of sampling			Gender	Mother's smoking status	Teeth brushed by:	Brushing frequency	Plaque score (Loe and Silness)	delivery mode	Feeding method	Introduction to adult foods	Mother's race	Father's race	sample collected from
		years	months	days
S201	mixed	8	2	10	M	yes	Mom and child	Daily	3	Eutocic			white	white	mother-child dyad
S204	mixed	6	6	10	M	no	child	Daily	1	Dystocic			black	black	mother-child dyad
S210	mixed	5	6	26	F	no	Mom and child	Twice daily	1	not disclosed			white	white	mother-child dyad
S216	mixed	7	3	23	M	yes	child	Daily	1	Eutocic			black	black	mother-child dyad
S217	mixed	9	9	7	M	no	child	Daily	3	Eutocic			black	black	mother-child dyad
S218	mixed	8	3	25	F	yes	child	Daily	2	Eutocic			black	black	mother-child dyad
S220	mixed	8	10	26	F	no	child	Daily	1	Eutocic			black	black	mother-child dyad
S229	mixed	7	8	10	M	no	Mom and child	Daily	1	Eutocic			black	black	mother-child dyad
S231	mixed	6	1	1	F	no	Mom and child	Daily	1	Eutocic			black	black	mother-child dyad
S233	mixed	12	1	30	F	no	child	Daily	1	Eutocic			white	white	mother-child dyad
S242	mixed	11	3	22	M	no	child	Daily	1	Eutocic			hispanic	hispanic	mother-child dyad
S243	mixed	11	1	10	F	no	child	Daily	1	Eutocic			hispanic	hispanic	mother-child dyad
S256	mixed	11	1	6	M	no	Mom and child	Twice daily	2	not disclosed			white	white	mother-child dyad
S258	mixed	8	0	18	M	no	child	Daily	2	Eutocic			white	white	mother-child dyad
TW201	mixed	8	6	9	F	no	child	daily	1	Dystocic			white	white	child only
TW202	mixed	11	4	13	F	no	child	daily	2	Dystocic			white	white	child only
TW203	mixed	5	8	16	F	yes	child	daily	0	Dystocic			white	white	child only
TW204	mixed	11	10	2	F	no	child	twice daily	0	Eutocic			white	white	child only
TW205	mixed	7	1	8	F	no	child	daily	2	Eutocic			white	white	child only
TW206	mixed	6	9	22	F	no	child	daily	2	Dystocic			white	white	child only
TW207	mixed	7	2	29	F	no	child	daily	2	Dystocic			Hispanic	Hispanic	child only
TW208	mixed	11	4	1	F	no	child	daily	2	Dystocic			black	black	child only
TW209	mixed	8	9	11	F	no	child	daily	2	Dystocic			white	white	child only
TW210	mixed	9	7	22	F	no	child	daily	1	not disclosed			white	white	child only
TW211	mixed	10	4	28	F	yes	child	daily	1	not disclosed			white	white	child only
TW212	mixed	8	3	6	F	yes	child	daily	0	not disclosed			white	white	child only
TW213	mixed	5	4	28	M	no	child	daily	3	Dystocic			white	white	child only
TW214	mixed	10	11	5	M	no	child	daily	2	not disclosed			white	white	child only
TW215	mixed	5	6	18	F	no	child	daily	0	not disclosed			white	white	child only
TW216	mixed	6	7	5	F	no	child	daily	3	not disclosed			white	white	child only
TW217	mixed	8	9	2	F	yes	child	daily	2	not disclosed			white	white	child only
TW218	mixed	6	8	28	F	no	child	daily	1	not disclosed			white	white	child only
TW219	mixed	9	10	27	M	no	child	daily	2	not disclosed			white	white	child only
TW220	mixed	10	9	27	M	no	child	daily	0	not disclosed			white	white	child only
TW221	mixed	12	7	29	F	yes	child	daily	3	not disclosed			black	black	child only
TW222	mixed	12	9	21	F	yes	child	daily	1	not disclosed			white	white	child only
TW223	mixed	12	11	15	F	yes	child	daily	2	not disclosed			white	white	child only
TW224	mixed	9	4	4	F	no	child	daily	2	Dystocic			white	white	child only
TW225	mixed	8	4	4	F	no	child	daily	1	not disclosed			white	white	child only
TW226	mixed	6	6	27	F	no	child	daily	0	not disclosed			white	white	child only
TW227	mixed	5	5	30	F	no	child	twice daily	3	not disclosed			white	white	child only
TW228	mixed	9	3	17	F	no	child	daily	0	Dystocic			white	white	child only
TW229	mixed	7	9	9	F	no	child	daily	0	Eutocic			white	white	child only
TW230	mixed	5	2	12	F	no	child	daily	1	Eutocic			white	white	child only
TW231	mixed	12	2	20	F	no	child	daily	0	Eutocic			white	white	child only
TW232	mixed	12	2	16	F	yes	child	daily	2	Eutocic			white	white	child only
TW233	mixed	7	2	9	F	yes	child	daily	1	Eutocic			white	white	child only
S222	permanent	12	2	13	M	no	child	Daily	2	Eutocic			hispanic	hispanic	mother-child dyad
S224	permanent	15	2	30	M	no	child	Daily	1	Dystocic			black	black	mother-child dyad
S230	permanent	16	4	28	M	yes	child	Daily	1	Dystocic			black	black	mother-child dyad
S232	permanent	12	2	15	M	no	child	Daily	1	Dystocic			black	black	mother-child dyad
S234	permanent	13	1	7	M	no	Mom and child	Daily	2	Dystocic			black	black	mother-child dyad
S235	permanent	12	9	6	M	no	child	Daily	1	Dystocic			black	black	mother-child dyad
S239	permanent	11	7	0	F	no	child	Daily	2	Dystocic			white	white	mother-child dyad
S241	permanent	14	8	12	F	no	child	Daily	1	Eutocic			black	black	mother-child dyad
S245	permanent	16	3	1	F	yes	child	Daily	2	not disclosed			black	black	mother-child dyad
S246	permanent	12	3	27	F	no	child	Daily	1	Eutocic			black	black	mother-child dyad
S249	permanent	13	7	14	F	no	child	Daily	0	Eutocic			black	black	mother-child dyad
S250	permanent	17	0	24	F	yes	child	Daily	1	Eutocic			white	white	mother-child dyad
S259	permanent	14	9	9	M	yes	child	Twice daily	2	Eutocic			white	white	mother-child dyad
S260	permanent	17	1	16	M	no	child	Daily	1	Eutocic			black	black	mother-child dyad
S261	permanent	11	0	12	F	yes	child	Daily	2	Eutocic			black	black	mother-child dyad
TW301	Permanent	16	4	12	F	no	child	daily	1	Dystocic			white	Indian	child only
TW302	Permanent	12	11	2	M	no	child	daily	1	Dystocic			black	black	child only
TW303	Permanent	16	5	19	M	no	child	daily	1	Dystocic			white	white	child only
TW304	Permanent	14	4	18	F	no	child	daily	3	not disclosed			Hispanic	Hispanic	child only
TW305	Permanent	13	10	9	F	no	child	daily	1	Dystocic			white	white	child only
TW306	Permanent	13	10	23	M	no	child	daily	2	Dystocic			white	white	child only
TW307	Permanent	12	9	3	M	yes	child	daily	1	Eutocic			white	white	child only
TW308	Permanent	14	4	5	F	no	child	daily	2	Dystocic			white	white	child only
TW309	Permanent	14	7	25	F	no	child	daily	2	Eutocic			white	white	child only
TW310	Permanent	14	9	9	F	no	child	daily	3	Dystocic			white	white	child only
TW311	Permanent	11	6	26	F	no	child	daily	2	Eutocic			white	white	child only
TW312	Permanent	13	7	6	F	no	child	daily	3	Dystocic			white	white	child only
TW313	Permanent	15	7	29	F	no	child	daily	1	Dystocic			white	white	child only
TW314	Permanent	15	1	11	F	no	child	daily	1	Dystocic			white	white	child only
TW315	Permanent	16	4	7	F	no	child	daily	0	Eutocic			Indian	Indian	child only
TW316	Permanent	13	1	22	F	no	child	daily	1	Eutocic			Hispanic	Hispanic	child only
TW317	Permanent	15	9	16	F	no	child	daily	0	Eutocic			white	white	child only
TW318	Permanent	11	8	5	F	yes	child	daily	2	not disclosed			black	black	child only
TW319	Permanent	14	9	3	F	no	child	daily	0	not disclosed			white	white	child only
TW320	Permanent	16	2	1	F	no	child	daily	2	not disclosed			white	white	child only
TW321	Permanent	14	9	12	F	no	child	daily	0	not disclosed			white	white	child only
TW322	Permanent	12	1	15	F	no	child	daily	1	not disclosed			white	white	child only
TW323	Permanent	13	2	22	F	no	child	twice daily	1	not disclosed			white	white	child only
TW324	Permanent	12	3	23	F	no	child	daily	0	not disclosed			Hispanic	Hispanic	child only
TW325	Permanent	11	9	1	F	no	child	daily	3	not disclosed			Indian	Indian	child only
TW326	Permanent	13	6	8	M	yes	child	daily	1	not disclosed			white	white	child only
TW327	Permanent	13	7	9	M	no	child	daily	2	not disclosed			white	white	child only
TW328	Permanent	11	6	26	F	no	child	daily	1	Eutocic			white	white	child only
TW329	Permanent	12	1	27	F	no	child	daily	3	Dystocic			white	white	child only
TW330	Permanent	13	4	26	F	no	child	daily	2	Dystocic			white	white	child only
TW331	Permanent	13	4	8	F	no	child	daily	2	Dystocic			white	white	child only
TW332	Permanent	14	1	6	F	no	child	daily	1	Eutocic			white	white	child only
TW333	Permanent	11	7	7	F	no	child	daily	3	Dystocic			white	white	child only
TW334	Permanent	12	5	5	F	no	child	daily	1	Eutocic			white	white	child only
TW335	Permanent	13	9	11	F	yes	child	daily	0	Eutocic			Indian	Indian	child only
S206	predentate	0	0	21	F	no	none	never	0	Eutocic	breastmilk	no	white	white	mother-child dyad
S214	predentate	0	1	13	M	yes	none	never	0	Dystocic	formula	no	black	black	mother-child dyad
S215	predentate	0	0	6	M	yes	none	never	0	Dystocic	both	no	black	black	mother-child dyad
S228	predentate	0	3	19	M	no	none	never	0	Eutocic	formula	no	white	white	mother-child dyad
S240	predentate	0	3	6	M	no	none	never	0	Eutocic	breastmilk	no	white	white	mother-child dyad
S244	predentate	0	0	7	F	no	none	never	0	Dystocic	breastmilk	no	black	black	mother-child dyad
S252	predentate	0	6	4	F	no	none	Daily	0	Eutocic	breastmilk	yes	black	black	mother-child dyad
S253	predentate	0	1	4	F	no	none	never	0	Dystocic	breastmilk	no	black	black	mother-child dyad
S254	predentate	0	1	27	M	yes	none	never	0	not disclosed	both	no	black	black	mother-child dyad
S255	predentate	0	4	14	M	no	none	never	0	Eutocic	formula	no	hispanic	hispanic	mother-child dyad
S257	predentate	0	6	4	M	yes	none	never	0	Eutocic	breastmilk	yes	white	white	mother-child dyad
TW101	Predentate	0	0	23	F	no	none	never	0	Dystocic	formula	no	white	white	child only
TW102	Predentate	0	1	2	F	yes	none	never	0	Dystocic	formula	no	black	black	child only
TW103	Predentate	0	1	3	F	no	none	never	0	Eutocic	formula	no	white	black	child only
TW104	Predentate	0	0	24	F	no	none	never	0	Eutocic	breastmilk	no	white	white	child only
TW105	Predentate	0	1	3	M	yes	none	never	0	Eutocic	breastmilk	no	white	white	child only
TW106	Predentate	0	2	4	M	no	none	Daily	0	Eutocic	formula	no	white	white	child only
TW107	Predentate	0	0	12	F	no	none	never	0	Dystocic	breastmilk	no	white	white	child only
TW108	Predentate	0	4	5	F	no	none	never	0	Dystocic	both	no	white	white	child only
TW109	Predentate	0	0	20	M	yes	none	never	0	Dystocic	both	no	white	white	child only
TW110	Predentate	0	6	2	M	no	none	never	0	Dystocic	formula	yes	white	white	child only
TW111	Predentate	0	4	6	F	no	none	never	0	Dystocic	formula	no	white	white	child only
TW112	Predentate	0	0	2	F	no	none	never	0	Eutocic	breastmilk	no	white	white	child only
TW113	Predentate	0	2	8	F	no	none	never	0	Eutocic	breastmilk	no	white	white	child only
TW114	Predentate	0	2	18	F	yes	none	never	0	Dystocic	breastmilk	no	white	white	child only
TW115	Predentate	0	4	21	F	no	none	never	0	Dystocic	formula	yes	white	white	child only
TW116	Predentate	0	0	3	F	yes	none	never	0	Dystocic	formula	no	white	white	child only
TW117	Predentate	0	3	5	F	no	none	never	0	not disclosed	formula	yes	white	white	child only
TW118	Predentate	0	6	7	F	no	none	never	0	not disclosed	both	yes	white	white	child only
TW119	Predentate	0	1	4	M	yes	none	never	0	not disclosed	breastmilk	no	white	white	child only
TW120	Predentate	0	0	16	M	no	none	never	0	Dystocic	breastmilk	no	white	white	child only
TW121	Predentate	0	0	22	F	yes	none	never	0	Dystocic	breastmilk	no	white	white	child only
TW122	Predentate	0	0	4	F	no	none	never	0	Dystocic	both	no	white	white	child only
TW123	Predentate	0	2	9	F	no	none	never	0	Dystocic	breastmilk	no	white	white	child only
TW124	Predentate	0	0	10	F	no	none	never	0	Eutocic	breastmilk	no	white	white	child only
TW125	Predentate	0	0	12	F	yes	none	never	0	Dystocic	formula	no	white	white	child only
TW126	Predentate	0	5	21	F	no	none	never	0	Eutocic	formula	yes	white	white	child only
TW127	Predentate	0	4	23	F	no	none	never	0	Dystocic	formula	yes	black	black	child only
TW128	Predentate	0	3	5	F	no	none	never	0	Eutocic	both	yes	Hispanic	white	child only
TW129	Predentate	0	3	15	F	yes	none	never	0	Eutocic	breastmilk	no	white	white	child only
TW130	Predentate	0	2	2	F	yes	none	never	0	Eutocic	breastmilk	no	white	white	child only
TW131	Predentate	0	2	17	F	no	none	never	0	Eutocic	breastmilk	no	white	white	child only
TW132	Predentate	0	2	2	F	no	none	never	0	Dystocic	formula	no	white	white	child only
TW133	Predentate	0	1	6	M	no	none	never	0	Eutocic	both	no	white	white	child only
TW134	Predentate	0	6	9	M	no	none	never	0	Eutocic	both	yes	white	white	child only
TW135	Predentate	0	2	13	M	no	none	never	0	Dystocic	breastmilk	no	white	white	child only
TW136	Predentate	0	1	21	M	no	none	never	0	Dystocic	breastmilk	no	white	white	child only
S202	primary	4	4	8	M	no	Mom and child	Daily	2	Eutocic			white	white	mother-child dyad
S203	primary	3	4	8	F	no	Mom and child	Daily	1	Eutocic			hispanic	hispanic	mother-child dyad
S205	primary	1	7	18	M	no	adult	Daily	1	Eutocic			black	black	mother-child dyad
S207	primary	1	9	2	M	no	Mom and child	Daily	1	Eutocic			white	white	mother-child dyad
S208	primary	0	11	22	F	no	adult	Daily	1	Eutocic			white	white	mother-child dyad
S211	primary	1	8	4	F	no	Mom and child	Daily	3	Dystocic			black	black	mother-child dyad
S212	primary	4	5	16	F	no	Mom and child	Daily	1	not disclosed			white	white	mother-child dyad
S213	primary	5	2	18	M	no	Mom and child	Daily	1	Eutocic			black	black	mother-child dyad
S219	primary	4	2	16	M	yes	child	Daily	0	Eutocic			black	black	mother-child dyad
S221	primary	1	8	30	M	no	Mom and child	Daily	2	Eutocic			hispanic	hispanic	mother-child dyad
S223	primary	1	9	30	F	no	Mom and child	Daily	1	Eutocic			hispanic	hispanic	mother-child dyad
S225	primary	4	9	3	M	no	child	Daily	3	Dystocic			black	black	mother-child dyad
S226	primary	3	9	8	M	no	Mom and child	Daily	1	Eutocic			black	black	mother-child dyad
S227	primary	1	0	28	M	no	adult	Daily	1	Eutocic			black	black	mother-child dyad
S236	primary	5	5	9	M	yes	Mom and child	Daily	1	Eutocic			white	white	mother-child dyad
S237	primary	2	0	26	F	yes	Mom and child	Daily	1	Eutocic			white	asian	mother-child dyad
S238	primary	2	9	27	M	no	Mom and child	Daily	0	Eutocic			black	black	mother-child dyad
S247	primary	3	4	8	F	no	Mom and child	Daily	2	Dystocic			hispanic	hispanic	mother-child dyad
S248	primary	4	7	6	F	yes	Mom and child	Daily	3	Dystocic			white	white	mother-child dyad
S251	primary	2	6	27	F	no	adult	Daily	1	not disclosed			white	white	mother-child dyad
TW401	Primary	5	11	21	F	no	child	daily	1	Eutocic			black	black	child only
TW402	Primary	4	8	2	F	yes	child	daily	1	Eutocic			white	white	child only
TW403	Primary	2	7	24	F	no	both	daily	0	Dystocic			white	white	child only
TW404	Primary	0	5	19	F	no	mother	daily	1	not disclosed			white	white	child only
TW405	Primary	2	3	18	F	no	both	daily	2	Dystocic			white	white	child only
TW406	Primary	4	8	12	F	no	child	daily	0	Dystocic			white	white	child only
TW407	Primary	2	9	15	M	no	child	daily	1	Eutocic			white	white	child only
TW408	Primary	0	4	27	M	yes	mother	twice daily	2	Dystocic			black	black	child only
TW409	Primary	2	7	11	M	no	child	daily	0	Eutocic			white	white	child only
TW410	Primary	0	5	9	M	no	mother	daily	3	Eutocic			white	white	child only
TW411	Primary	3	5	30	F	no	child	daily	3	Dystocic			white	white	child only
TW412	Primary	1	5	8	F	no	mother	daily	1	Eutocic			white	white	child only
TW413	Primary	4	4	30	F	no	child	daily	1	Dystocic			white	white	child only
TW414	Primary	3	4	23	F	no	child	daily	3	Eutocic			white	white	child only
TW415	Primary	5	1	29	F	no	child	daily	3	not disclosed			white	white	child only
TW416	Primary	5	11	15	F	no	child	daily	3	not disclosed			white	white	child only
TW417	Primary	0	8	26	F	no	mother	daily	2	not disclosed			white	white	child only
TW418	Primary	1	8	20	F	no	both	daily	0	Dystocic			white	white	child only
TW419	Primary	1	3	12	F	no	mother	daily	1	Eutocic			white	white	child only
TW420	Primary	5	6	4	F	yes	child	daily	2	Dystocic			white	white	child only
TW421	Primary	0	5	16	F	no	mother	daily	2	Eutocic			white	white	child only
TW422	Primary	1	5	12	F	no	child	daily	2	not disclosed			black	black	child only
TW423	Primary	1	10	29	F	no	both	daily	2	Eutocic			Hispanic	Hispanic	child only
TW424	Primary	4	9	14	F	no	child	daily	3	Dystocic			white	white	child only
TW425	Primary	5	6	23	F	no	child	daily	0	Dystocic			white	white	child only
TW426	Primary	0	8	27	F	no	mother	daily	2	Eutocic			white	white	child only
TW427	Primary	2	11	28	F	no	child	daily	2	Eutocic			white	white	child only
TW428	Primary	2	4	20	F	no	both	twice daily	1	Eutocic			white	white	child only
TW429	Primary	3	3	5	F	no	child	daily	0	not disclosed			white	white	child only
TW430	Primary	3	11	15	F	no	child	daily	1	Eutocic			black	black	child only
TW431	Primary	4	3	1	F	no	child	daily	3	Eutocic			white	white	child only
TW432	Primary	4	11	1	F	yes	child	daily	1	Dystocic			white	white	child only
TW433	Primary	5	9	12	F	no	child	daily	2	Eutocic			white	white	child only
TW434	Primary	0	7	2	F	no	mother	daily	1	not disclosed			white	white	child only
TW435	Primary	2	8	24	F	no	child	daily	1	not disclosed			white	white	child only
TW436	Primary	3	1	14	F	no	child	daily	1	not disclosed			white	white	child only
TW437	Primary	4	9	2	F	no	child	daily	1	not disclosed			white	black	child only
TW438	Primary	3	5	17	F	yes	child	daily	2	not disclosed			white	white	child only
TW439	Primary	5	8	2	M	no	child	daily	0	not disclosed			white	white	child only
