# Supplementary material for: Characterizing oral microbial communities across dentition states and colonization niches
Source: Microbiome. 2018 Apr 10;6:67. doi: 10.1186/s40168-018-0443-2 (PMC5891995; doi:10.1186/s40168-018-0443-2)
Supplement: Supplementary file 4 — Table S2. Relative abundances of species level operational taxonomic units (s-OTUs) in the salivary microbiome. Values are represented as a percent with standard deviations. (XLSX 73 kb) [file 40168_2018_443_MOESM4_ESM.xlsx]

## Sheet: salivary microbiome
	percent relative abundance ± standard deviation (rounded to 5 decimals)
	Predentate	Primary	Mixed	Permanent	Adult
Abiotrophia_defectiva	0.00459 ± 0.0109	0.78056 ± 0.89148	0.79136 ± 0.94324	0.22877 ± 0.24705	0.38223 ± 1.10715
Acinetobacter_baumannii	0.00962 ± 0.0319	0.00491 ± 0.01755	0 ± 0	0.03329 ± 0.12569	0.04344 ± 0.26641
Acinetobacter_HOT.408	0.00528 ± 0.0121	0.01726 ± 0.06214	0.04166 ± 0.15589	0.07502 ± 0.11086	0.11037 ± 0.23018
Actinobaculum_HOT.183	0 ± 0	0.00547 ± 0.01709	0.0067 ± 0.02506	0.00115 ± 0.00446	0.00444 ± 0.01428
Actinomyces_dentalis	0 ± 0	0 ± 0	0.00192 ± 0.00413	0.00361 ± 0.01024	0.00793 ± 0.03342
Actinomyces_georgiae	0 ± 0	0.00071 ± 0.0032	0 ± 0	0.00039 ± 0.00152	0.00046 ± 0.00358
Actinomyces_gerencseriae	0 ± 0	0.0036 ± 0.01111	0 ± 0	0.01989 ± 0.05212	0.00355 ± 0.01401
Actinomyces_graevenitzii	0 ± 0	0.08761 ± 0.19556	0.04064 ± 0.14162	0.01087 ± 0.02189	0.03912 ± 0.11812
Actinomyces_HOT.169	0 ± 0	0.04085 ± 0.12541	0.01965 ± 0.04474	0.21337 ± 0.47306	0.07113 ± 0.23715
Actinomyces_HOT.170	0 ± 0	0.00811 ± 0.01779	0.01169 ± 0.0291	0.03181 ± 0.05752	0.01324 ± 0.03164
Actinomyces_HOT.171	0.02814 ± 0.09334	0.14633 ± 0.16803	0.18818 ± 0.48095	0.29296 ± 0.36117	0.18815 ± 0.25272
Actinomyces_HOT.172	0.01033 ± 0.02602	0.10025 ± 0.15766	0.06071 ± 0.11146	0.06033 ± 0.1456	0.1032 ± 0.27695
Actinomyces_HOT.175	0 ± 0	0.03258 ± 0.06846	0.05184 ± 0.1012	0.09706 ± 0.19585	0.07155 ± 0.13201
Actinomyces_HOT.177	0 ± 0	0.02976 ± 0.03799	0.03068 ± 0.07065	0.06748 ± 0.16531	0.05535 ± 0.11494
Actinomyces_HOT.178	0 ± 0	0 ± 0	0.00215 ± 0.00803	0.00079 ± 0.00304	0.00416 ± 0.01958
Actinomyces_HOT.180	0.00697 ± 0.01295	0.09902 ± 0.13794	0.08878 ± 0.08479	0.03659 ± 0.04804	0.07943 ± 0.15168
Actinomyces_HOT.181	0.06081 ± 0.12439	0.03778 ± 0.06657	0.00383 ± 0.00759	0.00825 ± 0.03027	0.0108 ± 0.0288
Actinomyces_HOT.414	0 ± 0	0 ± 0	0 ± 0	0.00164 ± 0.00636	0.01218 ± 0.07687
Actinomyces_HOT.448	0.0258 ± 0.08556	0.05242 ± 0.18393	0.0048 ± 0.01166	0.16017 ± 0.30813	0.03387 ± 0.083
Actinomyces_HOT.449	0 ± 0	0.00053 ± 0.00237	0.00248 ± 0.0093	0.02084 ± 0.06926	0.00678 ± 0.03628
Actinomyces_HOT.525	0 ± 0	0 ± 0	0 ± 0	0.00103 ± 0.004	0.00099 ± 0.00471
Actinomyces_HOT.848	0 ± 0	0.00169 ± 0.00555	0.00298 ± 0.01115	0.02033 ± 0.05433	0.01262 ± 0.06248
Actinomyces_HOT.877	0 ± 0	0.00083 ± 0.00371	0.00569 ± 0.01522	0.03064 ± 0.0629	0.0049 ± 0.01519
Actinomyces_HOT.896	0 ± 0	0 ± 0	0.00942 ± 0.0266	0.00135 ± 0.00524	0.00147 ± 0.01138
Actinomyces_HOT.897	0 ± 0	0.00447 ± 0.02001	0.00981 ± 0.02586	0.00164 ± 0.00636	0.02802 ± 0.17249
Actinomyces_israelii	0 ± 0	0 ± 0	0 ± 0	0.00157 ± 0.00607	0.00713 ± 0.02882
Actinomyces_johnsonii	0 ± 0	0.02064 ± 0.03614	0.03562 ± 0.05945	0.04539 ± 0.08811	0.02451 ± 0.07718
Actinomyces_massiliensis	0 ± 0	0.0045 ± 0.01108	0.00755 ± 0.01017	0.01664 ± 0.0269	0.01303 ± 0.03078
Actinomyces_meyeri	0.01031 ± 0.02158	0.17478 ± 0.34555	0.07657 ± 0.15591	0.01028 ± 0.0229	0.06287 ± 0.16174
Actinomyces_naeslundii	0.01876 ± 0.06222	0.27156 ± 0.90664	0.06575 ± 0.10769	0.27787 ± 0.62766	0.08919 ± 0.12967
Actinomyces_odontolyticus	0.00292 ± 0.00425	0.07892 ± 0.14408	0.02489 ± 0.03659	0.01793 ± 0.04046	0.04559 ± 0.12313
Actinomyces_oricola	0 ± 0	0 ± 0	0 ± 0	0.0023 ± 0.00618	0.00078 ± 0.00608
Actinomyces_oris	0.00235 ± 0.00778	0.02462 ± 0.03026	0.02432 ± 0.04404	0.04654 ± 0.09735	0.03893 ± 0.06272
Actinomyces_radicidentis	0 ± 0	0.00395 ± 0.01306	0.00098 ± 0.00258	0.00522 ± 0.01313	0.00237 ± 0.00927
Actinomyces_timonensis	0 ± 0	0.00041 ± 0.00185	0 ± 0	0 ± 0	0 ± 0
Afipia_broomeae	0.00113 ± 0.00374	0.00338 ± 0.00786	0.00333 ± 0.01247	0.04915 ± 0.10298	0.11327 ± 0.39218
Afipia_HOT.636	0.00088 ± 0.00292	0.00395 ± 0.01263	0.01 ± 0.03741	0.0199 ± 0.05271	0.07 ± 0.21811
Afipia_HOT.652	0 ± 0	0 ± 0	0 ± 0	0.02559 ± 0.0835	0.01836 ± 0.08678
Aggregatibacter_actinomycetemcomitans	0 ± 0	0 ± 0	0.00107 ± 0.00402	0 ± 0	0 ± 0
Aggregatibacter_aphrophilus	0 ± 0	0.00127 ± 0.0039	0.01364 ± 0.01989	0.00161 ± 0.00484	0.01068 ± 0.03683
Aggregatibacter_HOT.458	0 ± 0	0.03244 ± 0.07025	0.14252 ± 0.1665	0.09441 ± 0.25738	0.15145 ± 0.37849
Aggregatibacter_HOT.512	0 ± 0	0.00406 ± 0.01183	0.0678 ± 0.12269	0.0562 ± 0.10572	0.0429 ± 0.1037
Aggregatibacter_HOT.513	0 ± 0	0.18204 ± 0.77605	0.10207 ± 0.17928	0.02109 ± 0.03025	0.1037 ± 0.33932
Aggregatibacter_HOT.898	0 ± 0	0.04393 ± 0.08793	0.15641 ± 0.20177	0.01509 ± 0.02721	0.02593 ± 0.04369
Aggregatibacter_paraphrophilus	0 ± 0	0.00414 ± 0.01851	0.0552 ± 0.11998	0.02595 ± 0.09058	0.03253 ± 0.10731
Aggregatibacter_segnis	0 ± 0	0.08219 ± 0.33718	0.07517 ± 0.08846	0.07351 ± 0.14655	0.12124 ± 0.27166
Alloprevotella_HOT.308	0.00085 ± 0.00282	0.02128 ± 0.06683	0 ± 0	0 ± 0	0.00581 ± 0.02299
Alloprevotella_HOT.473	1.45543 ± 2.9364	0.41175 ± 0.95049	0.40896 ± 0.94428	0.07117 ± 0.15109	0.12744 ± 0.33027
Alloprevotella_HOT.474	0.00263 ± 0.00872	0.00472 ± 0.01925	0.00263 ± 0.00548	0 ± 0	0.00178 ± 0.00952
Alloprevotella_HOT.912	0.04041 ± 0.13404	0.00746 ± 0.03335	0 ± 0	0.00103 ± 0.004	0.01016 ± 0.0485
Alloprevotella_HOT.913	0.0787 ± 0.26102	0.01342 ± 0.06004	0 ± 0	0 ± 0	0.00475 ± 0.02441
Alloprevotella_HOT.914	0.06559 ± 0.1799	0.00095 ± 0.00296	0.00543 ± 0.01068	0.00783 ± 0.03034	0.00787 ± 0.02878
Alloprevotella_rava	0 ± 0	0 ± 0	0 ± 0	0 ± 0	0.01075 ± 0.0724
Alloprevotella_tannerae	0 ± 0	0 ± 0	0.02571 ± 0.07222	0.00198 ± 0.00616	0.10107 ± 0.54933
Atopobium_HOT.199	0.001 ± 0.00332	0 ± 0	0 ± 0	0 ± 0	0.00007 ± 0.00056
Atopobium_HOT.416	0 ± 0	0 ± 0	0 ± 0	0 ± 0	0.00029 ± 0.00225
Atopobium_parvulum	0.47873 ± 1.49806	0.00493 ± 0.01932	0.00276 ± 0.01031	0.02621 ± 0.05569	0.01514 ± 0.05053
Atopobium_rimae	0 ± 0	0 ± 0	0 ± 0	0 ± 0	0.0038 ± 0.01462
Atopobium_sp	0.001 ± 0.00332	0 ± 0	0 ± 0	0 ± 0	0 ± 0
Bacillus_anthracis	0 ± 0	0.00173 ± 0.00772	0.00073 ± 0.00274	0 ± 0	0.00115 ± 0.00564
Bacillus_clausii	0 ± 0	0 ± 0	0 ± 0	0 ± 0	0.00069 ± 0.00531
Bacillus_subtilis	0 ± 0	0.00063 ± 0.0028	0 ± 0	0.00413 ± 0.01599	0.00118 ± 0.00915
Bacteroidales_[G-2]_HOT.274	0 ± 0	0.00298 ± 0.01334	0.00331 ± 0.01237	0.00968 ± 0.02507	0.01638 ± 0.07129
Bergeyella_HOT.322	0.00936 ± 0.03104	0.03875 ± 0.07132	0.18374 ± 0.35071	0.04978 ± 0.06922	0.05397 ± 0.15646
Bergeyella_HOT.422	0 ± 0	0 ± 0	0 ± 0	0.0031 ± 0.01199	0.00025 ± 0.00194
Bergeyella_HOT.900	0 ± 0	0.03064 ± 0.12662	0.00933 ± 0.01353	0.08687 ± 0.3036	0.00663 ± 0.02498
Bergeyella_HOT.907	0 ± 0	0 ± 0	0.00165 ± 0.00619	0 ± 0	0.00017 ± 0.00128
Campylobacter_concisus	0.0099 ± 0.02284	0.0274 ± 0.05865	0.01964 ± 0.02172	0.04367 ± 0.07125	0.03069 ± 0.0889
Campylobacter_curvus	0 ± 0	0.01776 ± 0.0532	0.0188 ± 0.05107	0.02868 ± 0.05417	0.03433 ± 0.09646
Campylobacter_gracilis	0 ± 0	0.01839 ± 0.04799	0.01654 ± 0.03221	0.0332 ± 0.05967	0.0322 ± 0.08468
Campylobacter_HOT.044	0 ± 0	0 ± 0	0 ± 0	0.00454 ± 0.01757	0.00117 ± 0.00573
Campylobacter_rectus	0.00117 ± 0.00271	0 ± 0	0 ± 0	0 ± 0	0.00436 ± 0.01317
Campylobacter_showae	0.0051 ± 0.01693	0.0166 ± 0.03631	0.06206 ± 0.08153	0.09799 ± 0.12291	0.11126 ± 0.41732
Campylobacter_sputorum	0.00074 ± 0.00245	0 ± 0	0 ± 0	0.00082 ± 0.00318	0.00059 ± 0.00319
Capnocytophaga_gingivalis	0 ± 0	0.0933 ± 0.13869	0.09532 ± 0.15429	0.02551 ± 0.04291	0.09093 ± 0.16208
Capnocytophaga_granulosa	0 ± 0	0.07884 ± 0.18687	0.07567 ± 0.15345	0.02823 ± 0.05691	0.06016 ± 0.16797
Capnocytophaga_haemolytica	0 ± 0	0 ± 0	0 ± 0	0 ± 0	0.00017 ± 0.00134
Capnocytophaga_HOT.323	0 ± 0	0.00484 ± 0.02167	0.00073 ± 0.00274	0 ± 0	0.00054 ± 0.00422
Capnocytophaga_HOT.324	0 ± 0	0 ± 0	0 ± 0	0.01861 ± 0.05866	0.00121 ± 0.0067
Capnocytophaga_HOT.326	0 ± 0	0.00853 ± 0.02346	0.00153 ± 0.00409	0.01487 ± 0.03752	0.00596 ± 0.03052
Capnocytophaga_HOT.332	0 ± 0	0.0069 ± 0.03086	0.03476 ± 0.06133	0.00528 ± 0.0152	0.02476 ± 0.11368
Capnocytophaga_HOT.335	0 ± 0	0.00597 ± 0.02668	0.00277 ± 0.00667	0.01614 ± 0.03887	0.00056 ± 0.00432
Capnocytophaga_HOT.336	0 ± 0	0.00115 ± 0.00514	0 ± 0	0.01074 ± 0.03037	0.00136 ± 0.00613
Capnocytophaga_HOT.338	0 ± 0	0.00053 ± 0.00237	0 ± 0	0.00082 ± 0.00318	0 ± 0
Capnocytophaga_HOT.380	0 ± 0	0.00149 ± 0.00667	0.00104 ± 0.0039	0.00246 ± 0.00954	0 ± 0
Capnocytophaga_HOT.412	0.00352 ± 0.01167	0.01044 ± 0.0467	0.00354 ± 0.01103	0.01026 ± 0.03648	0.0023 ± 0.01187
Capnocytophaga_HOT.863	0 ± 0	0.07118 ± 0.15819	0.04387 ± 0.10376	0.01763 ± 0.03149	0.03617 ± 0.07735
Capnocytophaga_HOT.864	0 ± 0	0.0046 ± 0.01483	0.00727 ± 0.01514	0.00542 ± 0.0105	0.00061 ± 0.00269
Capnocytophaga_HOT.878	0 ± 0	0.00292 ± 0.01051	0.02351 ± 0.05718	0 ± 0	0.00086 ± 0.00369
Capnocytophaga_HOT.901	0 ± 0	0.02489 ± 0.04032	0.04662 ± 0.0668	0.01105 ± 0.03678	0.01939 ± 0.06755
Capnocytophaga_HOT.902	0 ± 0	0.00058 ± 0.00257	0.00233 ± 0.00491	0 ± 0	0.00104 ± 0.0058
Capnocytophaga_HOT.903	0 ± 0	0 ± 0	0 ± 0	0.00138 ± 0.00536	0 ± 0
Capnocytophaga_leadbetteri	0 ± 0	0.13508 ± 0.26243	0.08884 ± 0.08115	0.07815 ± 0.09365	0.30167 ± 1.16004
Capnocytophaga_sputigena	0.00197 ± 0.00655	0.15346 ± 0.26514	0.18469 ± 0.22304	0.1436 ± 0.23177	0.14141 ± 0.29202
Cardiobacterium_hominis	0 ± 0	0.01635 ± 0.04842	0.03362 ± 0.0689	0.04174 ± 0.09238	0.01326 ± 0.03293
Cardiobacterium_valvulum	0 ± 0	0.00501 ± 0.0224	0 ± 0	0.00095 ± 0.00366	0.00583 ± 0.02416
Catonella_HOT.164	0 ± 0	0 ± 0	0 ± 0	0 ± 0	0.00065 ± 0.00504
Catonella_HOT.451	0 ± 0	0 ± 0	0 ± 0	0 ± 0	0.00013 ± 0.00101
Catonella_morbi	0.04514 ± 0.14345	0.03417 ± 0.05828	0.02569 ± 0.04801	0.03588 ± 0.05498	0.02693 ± 0.0872
Centipeda_periodontii	0 ± 0	0.0133 ± 0.04494	0.00055 ± 0.00206	0.00082 ± 0.00318	0.00182 ± 0.007
Clostridiales_[F-2][G-1]_HOT.075	0.00723 ± 0.02031	0.07383 ± 0.13335	0.09298 ± 0.17443	0.19258 ± 0.57247	0.06243 ± 0.12491
Comamonas_testosteroni	0.05428 ± 0.11505	0.03177 ± 0.04448	0.04785 ± 0.11062	0.14649 ± 0.23018	0.5427 ± 1.93515
Corynebacterium_diphtheriae	0 ± 0	0.00332 ± 0.01483	0 ± 0	0.00206 ± 0.00799	0 ± 0
Corynebacterium_durum	0 ± 0	0.05839 ± 0.15999	0.04489 ± 0.07745	0.10965 ± 0.16288	0.09179 ± 0.16322
Corynebacterium_HOT.184	0 ± 0	0 ± 0	0 ± 0	0.00095 ± 0.00366	0 ± 0
Corynebacterium_matruchotii	0 ± 0	0.09866 ± 0.14645	0.05865 ± 0.07902	0.22704 ± 0.25013	0.19505 ± 0.27057
Corynebacterium_mucifaciens	0 ± 0	0 ± 0	0 ± 0	0.00095 ± 0.00366	0.02213 ± 0.15335
Delftia_acidovorans	0.03029 ± 0.07549	0.01794 ± 0.03619	0.04902 ± 0.14099	0.09397 ± 0.14044	0.3713 ± 1.16505
Dialister_HOT.119	0 ± 0	0 ± 0	0 ± 0	0 ± 0	0.00726 ± 0.04269
Dialister_HOT.502	0 ± 0	0.00053 ± 0.00237	0 ± 0	0 ± 0	0.00319 ± 0.01447
Dialister_invisus	0 ± 0	0 ± 0	0.01425 ± 0.04558	0.01053 ± 0.02639	0.06235 ± 0.35284
Dialister_pneumosintes	0 ± 0	0 ± 0	0 ± 0	0.00082 ± 0.00319	0.01355 ± 0.03614
Eikenella_corrodens	0 ± 0	0.03948 ± 0.05835	0.08899 ± 0.18616	0.04288 ± 0.08907	0.04503 ± 0.06964
Eikenella_HOT.011	0 ± 0	0.0028 ± 0.00615	0.01134 ± 0.02839	0 ± 0	0.00466 ± 0.01325
Enterobacter_cancerogenus	0 ± 0	0 ± 0	0 ± 0	0.0042 ± 0.01625	0.00157 ± 0.01216
Enterobacter_hormaechei	0.00384 ± 0.01034	0.01508 ± 0.05638	0.00528 ± 0.01394	0.1887 ± 0.50328	0.05134 ± 0.22663
Enterobacter_sakazakii	0 ± 0	0 ± 0	0 ± 0	0 ± 0	0.00015 ± 0.00114
Enterococcus_casseliflavus	0 ± 0	0 ± 0	0.00064 ± 0.00241	0 ± 0	0.00079 ± 0.00371
Enterococcus_durans	0.0017 ± 0.00564	0.00399 ± 0.00699	0.0036 ± 0.00747	0.00082 ± 0.00319	0.00218 ± 0.00616
Enterococcus_faecalis	0.00263 ± 0.00625	0.00369 ± 0.01033	0.00272 ± 0.0072	0.00069 ± 0.00267	0.00078 ± 0.00309
Enterococcus_italicus	0.00176 ± 0.00583	0.0066 ± 0.00804	0.00583 ± 0.01269	0.00081 ± 0.00213	0.00448 ± 0.01268
Enterococcus_saccharolyticus	0.01616 ± 0.02879	0.05438 ± 0.0647	0.03569 ± 0.05988	0 ± 0	0.01533 ± 0.05969
Escherichia_coli	0.00549 ± 0.0128	0.02551 ± 0.08509	0.0062 ± 0.01022	0.28052 ± 0.6656	0.05078 ± 0.12947
Eubacterium_[XI][G-3]_brachy	0 ± 0	0 ± 0	0.00069 ± 0.0026	0 ± 0	0.01659 ± 0.0447
Eubacterium_[XI][G-7]_yurii	0 ± 0	0.00359 ± 0.00948	0.02799 ± 0.04856	0.00476 ± 0.01091	0.00729 ± 0.02494
Eubacterium_[XIVa][G-1]_saburreum	0.00476 ± 0.01062	0.06997 ± 0.17012	0.02859 ± 0.06161	0.03418 ± 0.04437	0.04997 ± 0.19258
Filifactor_alocis	0.00159 ± 0.00354	0.03453 ± 0.12285	0.01876 ± 0.05185	0.3963 ± 0.64886	0.24761 ± 0.57967
Fusobacterium_gonidiaformans	0 ± 0	0 ± 0	0.00229 ± 0.00548	0 ± 0	0.00098 ± 0.00487
Fusobacterium_HOT.203	0 ± 0	0.00399 ± 0.01599	0.01235 ± 0.02338	0.01312 ± 0.02299	0.01427 ± 0.04248
Fusobacterium_HOT.205	0 ± 0	0.02567 ± 0.06772	0.01108 ± 0.02447	0.00456 ± 0.01148	0.08139 ± 0.29613
Fusobacterium_HOT.370	0.00305 ± 0.00869	0.00643 ± 0.02225	0.00811 ± 0.0146	0 ± 0	0.00405 ± 0.01478
Fusobacterium_naviforme	0.00043 ± 0.00141	0.00746 ± 0.03335	0.00229 ± 0.00667	0.00124 ± 0.00479	0.03189 ± 0.158
Fusobacterium_necrophorum	0 ± 0	0 ± 0	0 ± 0	0 ± 0	0.00074 ± 0.00573
Fusobacterium_nucleatum	1.54578 ± 5.12574	0.38617 ± 0.62143	0.71198 ± 0.78512	0.51232 ± 0.72129	0.61703 ± 1.39456
Fusobacterium_periodonticum	0.0655 ± 0.14728	0.38631 ± 0.97196	1.16212 ± 1.37818	0.41073 ± 0.77835	0.2724 ± 0.71201
Gemella_bergeri	0.00148 ± 0.00491	0.00153 ± 0.00375	0 ± 0	0 ± 0	0.00788 ± 0.05401
Gemella_haemolysans	1.28349 ± 0.84365	1.98519 ± 1.73268	2.5103 ± 2.60234	2.96012 ± 4.74817	2.74147 ± 4.43289
Gemella_morbillorum	0.53006 ± 0.5525	0.41391 ± 0.25305	0.97262 ± 0.99917	1.14723 ± 1.9617	0.6808 ± 0.81938
Gemella_sanguinis	0.05802 ± 0.0471	0.93414 ± 1.50353	0.47812 ± 0.3374	0.22564 ± 0.3573	0.31333 ± 0.53085
GN02_[G-1]_HOT.871	0 ± 0	0 ± 0	0.0351 ± 0.13132	0 ± 0	0.00152 ± 0.00599
GN02_[G-1]_HOT.872	0 ± 0	0.01603 ± 0.05092	0.03045 ± 0.07866	0.00511 ± 0.01816	0.02861 ± 0.16836
Granulicatella_adiacens	1.006 ± 1.93321	3.66258 ± 3.23624	1.83141 ± 1.25242	1.18149 ± 1.18125	1.67957 ± 1.82853
Granulicatella_elegans	0.50403 ± 0.96293	0.90433 ± 1.76112	0.64715 ± 1.23171	0.28405 ± 0.48385	0.36943 ± 0.80995
Haemophilus_aegyptius	0 ± 0	0.01463 ± 0.06247	0.00084 ± 0.00219	0.00924 ± 0.01865	0.00432 ± 0.0209
Haemophilus_ducreyi	0 ± 0	0 ± 0	0.00207 ± 0.00428	0 ± 0	0.0004 ± 0.00308
Haemophilus_haemolyticus	0.02941 ± 0.07656	0.1815 ± 0.41832	0.1068 ± 0.10025	0.11869 ± 0.13221	0.23885 ± 0.73236
Haemophilus_HOT.035	0.0017 ± 0.00564	0.24288 ± 0.70837	0.32228 ± 0.51391	0.13704 ± 0.28236	0.12586 ± 0.4927
Haemophilus_HOT.036	0.00857 ± 0.01966	0.12371 ± 0.31311	0.02448 ± 0.03161	0.02067 ± 0.03923	0.07221 ± 0.267
Haemophilus_HOT.908	0.00922 ± 0.02367	0.01927 ± 0.03103	0.04418 ± 0.09062	0.04406 ± 0.05838	0.02919 ± 0.06733
Haemophilus_influenzae	0 ± 0	0.03877 ± 0.11801	0.03874 ± 0.09506	0.04357 ± 0.06985	0.07741 ± 0.24848
Haemophilus_parainfluenzae	0.0681 ± 0.19759	0.89453 ± 2.51851	0.7365 ± 0.78446	0.57424 ± 0.813	0.75625 ± 2.40195
Johnsonella_HOT.166	0 ± 0	0 ± 0	0 ± 0	0 ± 0	0.00317 ± 0.02455
Johnsonella_ignava	0 ± 0	0.01355 ± 0.04403	0.00653 ± 0.01414	0.01005 ± 0.02859	0.00119 ± 0.00778
Kingella_denitrificans	0 ± 0	0.09911 ± 0.14263	0.17792 ± 0.35148	0.04575 ± 0.07975	0.12023 ± 0.28064
Kingella_HOT.012	0 ± 0	0.01818 ± 0.05347	0.03994 ± 0.10586	0.00415 ± 0.01607	0.0102 ± 0.04037
Kingella_HOT.459	0 ± 0	0.05559 ± 0.15172	0.04387 ± 0.06934	0.28629 ± 0.61075	0.20159 ± 1.38539
Kingella_kingae	0 ± 0	0.01409 ± 0.02728	0.02009 ± 0.0251	0.07431 ± 0.23296	0.01376 ± 0.04167
Kingella_oralis	0 ± 0	0.10401 ± 0.11606	0.08896 ± 0.14021	0.08468 ± 0.11982	0.0775 ± 0.14172
Lachnoanaerobaculum_HOT.083	0.00043 ± 0.00141	0 ± 0	0.00054 ± 0.00201	0 ± 0	0.00164 ± 0.00812
Lachnoanaerobaculum_HOT.089	0 ± 0	0 ± 0	0.00054 ± 0.00201	0 ± 0	0 ± 0
Lachnoanaerobaculum_HOT.496	0.00085 ± 0.00282	0 ± 0	0.00107 ± 0.00402	0 ± 0	0 ± 0
Lachnoanaerobaculum_orale	0.05232 ± 0.17354	0.01497 ± 0.0315	0.0079 ± 0.0159	0.01087 ± 0.02874	0.00327 ± 0.01071
Lachnoanaerobaculum_saburreum	0 ± 0	0 ± 0	0 ± 0	0 ± 0	0.00039 ± 0.00213
Lachnoanaerobaculum_umeaense	0.02374 ± 0.05321	0.14416 ± 0.29918	0.09914 ± 0.11659	0.13278 ± 0.17097	0.0491 ± 0.13953
Lachnospiraceae_[G-2]_HOT.088	0.02101 ± 0.05411	0.01798 ± 0.07206	0.00507 ± 0.0103	0.00392 ± 0.01218	0.00013 ± 0.00101
Lachnospiraceae_[G-2]_HOT.096	0 ± 0	0.00184 ± 0.00656	0 ± 0	0.01026 ± 0.0356	0.00136 ± 0.00871
Lachnospiraceae_[G-3]_HOT.100	0 ± 0	0.0283 ± 0.0747	0.02668 ± 0.03201	0.01658 ± 0.02578	0.03415 ± 0.10748
Lactobacillus_acidophilus	0.00357 ± 0.01183	0 ± 0	0 ± 0	0 ± 0	0.00272 ± 0.01543
Lactobacillus_coleohominis	0 ± 0	0 ± 0	0.00035 ± 0.0013	0 ± 0	0.00131 ± 0.01015
Lactobacillus_crispatus	0 ± 0	0 ± 0	0 ± 0	0 ± 0	0.00539 ± 0.02343
Lactobacillus_fermentum	0 ± 0	0 ± 0	0 ± 0	0 ± 0	0.03891 ± 0.19006
Lactobacillus_gasseri	0.00268 ± 0.00887	0 ± 0	0 ± 0	0 ± 0	0.00711 ± 0.02783
Lactobacillus_iners	0 ± 0	0 ± 0	0 ± 0	0 ± 0	0.02138 ± 0.09792
Lactobacillus_jensenii	0.00178 ± 0.00591	0.00058 ± 0.00257	0 ± 0	0 ± 0	0.00068 ± 0.00417
Lactobacillus_panis	0 ± 0	0 ± 0	0 ± 0	0 ± 0	0.0001 ± 0.00078
Lactobacillus_parafarraginis	0 ± 0	0 ± 0	0 ± 0	0 ± 0	0.00037 ± 0.00283
Lactobacillus_pentosus	0 ± 0	0 ± 0	0.00107 ± 0.00402	0 ± 0	0 ± 0
Lactobacillus_plantarum	0 ± 0	0 ± 0	0 ± 0	0 ± 0	0.00017 ± 0.00129
Lactobacillus_rapi	0 ± 0	0 ± 0	0 ± 0	0 ± 0	0.02327 ± 0.18023
Lactobacillus_rhamnosus	0 ± 0	0 ± 0	0 ± 0	0.00147 ± 0.0057	0 ± 0
Lactobacillus_salivarius	0 ± 0	0 ± 0	0 ± 0	0 ± 0	1.53518 ± 11.77006
Lactobacillus_vaginalis	0 ± 0	0 ± 0	0 ± 0	0 ± 0	0.00091 ± 0.00546
Lautropia_mirabilis	0.06728 ± 0.18135	1.19912 ± 3.05993	0.56697 ± 0.77538	0.62213 ± 1.51169	0.52475 ± 0.95073
Leptothrix_HOT.024	0.00229 ± 0.00526	0.0097 ± 0.02695	0.00157 ± 0.00429	0.00465 ± 0.0094	0.05869 ± 0.19222
Leptothrix_HOT.025	0.00085 ± 0.00281	0.00144 ± 0.00645	0.02 ± 0.07483	0.06053 ± 0.13807	0.03056 ± 0.10543
Leptothrix_HOT.026	0.00056 ± 0.00187	0.00288 ± 0.0129	0.00167 ± 0.00624	0.00458 ± 0.01113	0.02473 ± 0.0715
Leptotrichia_buccalis	0 ± 0	0.07077 ± 0.13267	0.24101 ± 0.43029	0.13207 ± 0.25675	0.26764 ± 0.97452
Leptotrichia_goodfellowii	0 ± 0	0.00083 ± 0.00371	0.0037 ± 0.00818	0.01278 ± 0.03845	0.0006 ± 0.00267
Leptotrichia_hofstadii	0 ± 0	0.07858 ± 0.18013	0.07167 ± 0.11276	0.18282 ± 0.46023	0.05639 ± 0.11797
Leptotrichia_hongkongensis	0.00138 ± 0.00366	0.11604 ± 0.12325	0.09163 ± 0.13632	0.21646 ± 0.308	0.34374 ± 1.02587
Leptotrichia_HOT.212	0 ± 0	0.1135 ± 0.16862	0.388 ± 0.49994	0.06564 ± 0.08733	0.10027 ± 0.23925
Leptotrichia_HOT.215	0.01589 ± 0.02998	0.06101 ± 0.1673	0.04473 ± 0.09557	0.13404 ± 0.31304	0.02685 ± 0.06832
Leptotrichia_HOT.217	0 ± 0	0 ± 0	0.00071 ± 0.00182	0.0012 ± 0.00334	0.00072 ± 0.0032
Leptotrichia_HOT.218	0 ± 0	0 ± 0	0 ± 0	0.01381 ± 0.05349	0 ± 0
Leptotrichia_HOT.219	0 ± 0	0.00062 ± 0.00277	0.00744 ± 0.01796	0.0021 ± 0.00813	0.00148 ± 0.0065
Leptotrichia_HOT.221	0.00088 ± 0.00291	0.03312 ± 0.10857	0 ± 0	0.00932 ± 0.02607	0.00952 ± 0.04869
Leptotrichia_HOT.223	0 ± 0	0 ± 0	0.00054 ± 0.00201	0.00147 ± 0.0057	0 ± 0
Leptotrichia_HOT.225	0.00117 ± 0.00389	0.03214 ± 0.07721	0.32519 ± 0.41537	0.05476 ± 0.071	0.2407 ± 0.592
Leptotrichia_HOT.392	0.01659 ± 0.05503	0.03498 ± 0.0711	0.24167 ± 0.42042	0.05234 ± 0.08542	0.08709 ± 0.20459
Leptotrichia_HOT.417	0.04339 ± 0.14391	0.01929 ± 0.05881	0.02469 ± 0.04727	0.07777 ± 0.22294	0.04507 ± 0.14236
Leptotrichia_HOT.462	0.0034 ± 0.01129	0.00062 ± 0.00277	0 ± 0	0.00041 ± 0.0016	0.00404 ± 0.01316
Leptotrichia_HOT.463	0 ± 0	0 ± 0	0 ± 0	0.00619 ± 0.02398	0.00021 ± 0.00161
Leptotrichia_HOT.498	0 ± 0	0.00058 ± 0.00257	0 ± 0	0.05259 ± 0.17734	0.01072 ± 0.04179
Leptotrichia_HOT.879	0.00218 ± 0.00584	0.01155 ± 0.02863	0.00815 ± 0.01649	0.03597 ± 0.10583	0.01606 ± 0.05993
Leptotrichia_HOT.909	0 ± 0	0.00041 ± 0.00185	0.00159 ± 0.00427	0.00553 ± 0.02143	0.00115 ± 0.00425
Leptotrichia_shahii	0 ± 0	0.04931 ± 0.11871	0.02043 ± 0.0276	0 ± 0	0.01295 ± 0.06314
Leptotrichia_wadei	0.0536 ± 0.17777	0.0401 ± 0.15801	0.0022 ± 0.00825	0.05682 ± 0.15384	0.09168 ± 0.36177
Megasphaera_HOT.123	0 ± 0	0 ± 0	0 ± 0	0.00218 ± 0.00594	0.015 ± 0.07146
Megasphaera_micronuciformis	0 ± 0	0.00761 ± 0.02374	0.00061 ± 0.0023	0.01972 ± 0.04331	0.04434 ± 0.1358
Microbacterium_HOT.185	0.00331 ± 0.01098	0 ± 0	0 ± 0	0 ± 0	0.01435 ± 0.07
Microbacterium_HOT.186	0.0011 ± 0.00366	0.00135 ± 0.00416	0.01833 ± 0.06859	0.01562 ± 0.05581	0.02499 ± 0.11131
Moraxella_catarrhalis	0 ± 0	0.01939 ± 0.08672	0.0161 ± 0.06024	0.00783 ± 0.03034	0.00321 ± 0.01722
Moraxella_osloensis	0 ± 0	0.01193 ± 0.05337	0.00607 ± 0.01883	0.00313 ± 0.01214	0.00183 ± 0.00962
Moryella_HOT.097	0 ± 0	0.00357 ± 0.00844	0.00139 ± 0.00521	0.01351 ± 0.02816	0.00278 ± 0.01061
Moryella_HOT.373	0 ± 0	0 ± 0	0 ± 0	0 ± 0	0.00025 ± 0.00191
Moryella_HOT.419	0.00331 ± 0.01098	0.00947 ± 0.02023	0.00064 ± 0.00241	0.00727 ± 0.01377	0.00765 ± 0.02124
Neisseria_bacilliformis	0 ± 0	0.00299 ± 0.00693	0.03816 ± 0.09008	0.00575 ± 0.02226	0.01741 ± 0.02932
Neisseria_elongata	0 ± 0	0.18408 ± 0.46053	0.26977 ± 0.33491	0.94991 ± 3.45835	0.46219 ± 1.30445
Neisseria_flava	0.00128 ± 0.00423	0.81903 ± 3.25969	0.45846 ± 0.50288	0.13796 ± 0.15814	0.13594 ± 0.34397
Neisseria_flavescens	0.30535 ± 0.64732	0.28384 ± 0.34701	0.8085 ± 0.81449	0.64309 ± 2.13239	0.44542 ± 1.56853
Neisseria_gonorrhoeae	0.0118 ± 0.01946	0.62857 ± 0.89608	1.37598 ± 2.5715	0.59398 ± 1.97853	0.34239 ± 0.59855
Neisseria_HOT.015	0.00529 ± 0.01464	0.00265 ± 0.00717	0.01724 ± 0.03605	0.00185 ± 0.00493	0.00473 ± 0.01487
Neisseria_HOT.016	0 ± 0	0.01573 ± 0.03082	0.093 ± 0.21057	0.0404 ± 0.07244	0.05678 ± 0.12357
Neisseria_HOT.018	0 ± 0	0.0103 ± 0.02099	0.03837 ± 0.12174	0.00135 ± 0.00524	0.02732 ± 0.09202
Neisseria_HOT.020	0 ± 0	0.00265 ± 0.00694	0.01402 ± 0.0196	0 ± 0	0.00549 ± 0.01982
Neisseria_HOT.499	0.18472 ± 0.33016	5.77866 ± 6.65381	7.07042 ± 7.2623	2.14304 ± 2.38416	3.39188 ± 4.51921
Neisseria_HOT.523	0 ± 0	0.00065 ± 0.00289	0.00067 ± 0.00251	0 ± 0	0.00063 ± 0.00342
Neisseria_lactamica	0.00088 ± 0.00292	0.00062 ± 0.00277	0.00313 ± 0.0104	0.00135 ± 0.00524	0.00033 ± 0.00179
Neisseria_meningitidis	0.53951 ± 1.17624	0.36101 ± 0.59433	0.78253 ± 1.62863	0.10285 ± 0.25898	0.18637 ± 0.45769
Neisseria_mucosa	0 ± 0	0.48512 ± 1.29093	0.11899 ± 0.21698	0.95403 ± 2.78664	0.571 ± 2.05587
Neisseria_oralis	0 ± 0	0.03073 ± 0.05302	0.07604 ± 0.12714	0.0819 ± 0.19834	0.0482 ± 0.10016
Neisseria_pharyngis	0 ± 0	0.02925 ± 0.05062	0.3387 ± 0.51267	0.03596 ± 0.04819	0.24361 ± 1.05947
Neisseria_polysaccharea	0.04042 ± 0.09405	0.05096 ± 0.12128	0.13931 ± 0.4031	0.00687 ± 0.00939	0.01132 ± 0.02906
Neisseria_sicca	0.11617 ± 0.26624	0.41333 ± 0.49736	0.69983 ± 1.32797	0.3639 ± 0.3642	0.32698 ± 0.61369
Neisseria_subflava	0.04218 ± 0.10868	0.08731 ± 0.18083	0.13852 ± 0.15727	0.06589 ± 0.12029	0.11696 ± 0.40076
Neisseria_weaveri	0.14765 ± 0.34252	0.65353 ± 1.00484	1.03473 ± 2.09686	1.19694 ± 1.91329	0.92572 ± 2.23771
Olsenella_HOT.807	0 ± 0	0 ± 0	0 ± 0	0 ± 0	0.00229 ± 0.01771
Olsenella_profusa	0 ± 0	0 ± 0	0 ± 0	0.00406 ± 0.01573	0 ± 0
Oribacterium_HOT.078	0 ± 0	0 ± 0	0 ± 0	0.01683 ± 0.0598	0.00998 ± 0.04801
Oribacterium_HOT.108	0.01707 ± 0.05054	0.0643 ± 0.10931	0.01817 ± 0.03849	0.00975 ± 0.016	0.00906 ± 0.02714
Oribacterium_HOT.372	0 ± 0	0.00041 ± 0.00185	0 ± 0	0 ± 0	0.00583 ± 0.03127
Oribacterium_sinus	0.01164 ± 0.02604	0.0686 ± 0.16571	0.01837 ± 0.0234	0.00505 ± 0.00989	0.01667 ± 0.05458
Ottowia_HOT.894	0.00176 ± 0.00583	0.04627 ± 0.17743	0.13478 ± 0.47853	0.00335 ± 0.00743	0.05292 ± 0.1112
Parvimonas_HOT.110	0 ± 0	0 ± 0	0 ± 0	0 ± 0	0.00135 ± 0.00846
Parvimonas_HOT.393	0 ± 0	0 ± 0	0.00165 ± 0.00619	0.00124 ± 0.00479	0.0013 ± 0.00561
Parvimonas_micra	0 ± 0	0.00269 ± 0.01204	0 ± 0	0.00816 ± 0.02019	0.03034 ± 0.08824
Parvimonas_sp	0 ± 0	0.00269 ± 0.01204	0.00399 ± 0.01174	0.0065 ± 0.02516	0.00822 ± 0.04725
Peptococcus_HOT.167	0 ± 0	0.00403 ± 0.01501	0.0054 ± 0.01629	0.00493 ± 0.0148	0.00498 ± 0.01654
Peptococcus_HOT.168	0 ± 0	0 ± 0	0.00268 ± 0.01004	0 ± 0	0.00848 ± 0.06188
Peptostreptococcaceae_[XI][G-7]_HOT.081	0 ± 0	0 ± 0	0 ± 0	0 ± 0	0.00271 ± 0.01253
Peptostreptococcaceae_[XI][G-7]_HOT.106	0 ± 0	0.00083 ± 0.00371	0.00353 ± 0.00969	0 ± 0	0.00439 ± 0.02187
Peptostreptococcus_stomatis	0.00808 ± 0.02681	0.01202 ± 0.04088	0.00867 ± 0.01886	0.03171 ± 0.07781	0.07757 ± 0.32156
Porphyromonas_catoniae	0.0016 ± 0.004	0.20787 ± 0.47814	0.17937 ± 0.44481	0.03551 ± 0.06651	0.03676 ± 0.08349
Porphyromonas_endodontalis	0 ± 0	0 ± 0	0 ± 0	0.00206 ± 0.00799	0.04443 ± 0.15314
Porphyromonas_gingivalis	0.00745 ± 0.02168	0.00136 ± 0.00609	0.00199 ± 0.00744	0 ± 0	0.04409 ± 0.19649
Porphyromonas_HOT.275	0 ± 0	0.05043 ± 0.11116	0.01212 ± 0.0189	0.00198 ± 0.00616	0.00892 ± 0.02976
Porphyromonas_HOT.277	0.00851 ± 0.02528	0.00991 ± 0.0211	0.00444 ± 0.01062	0.00124 ± 0.00479	0.00321 ± 0.01648
Porphyromonas_HOT.278	0 ± 0	0.02796 ± 0.06268	0.05425 ± 0.11426	0.01497 ± 0.02749	0.02244 ± 0.09227
Porphyromonas_HOT.279	0.12407 ± 0.27827	0.42083 ± 0.5739	0.44377 ± 0.51322	0.26989 ± 0.4868	0.17417 ± 0.29978
Porphyromonas_HOT.284	0 ± 0	0.03241 ± 0.0553	0.04236 ± 0.05418	0.01556 ± 0.03937	0.00909 ± 0.01637
Porphyromonas_HOT.395	0 ± 0	0 ± 0	0 ± 0	0 ± 0	0.0001 ± 0.00078
Prevotella_baroniae	0 ± 0	0 ± 0	0 ± 0	0 ± 0	0.00348 ± 0.02558
Prevotella_bivia	0 ± 0	0.00058 ± 0.00257	0 ± 0	0 ± 0	0 ± 0
Prevotella_buccae	0 ± 0	0 ± 0	0 ± 0	0 ± 0	0.00017 ± 0.00128
Prevotella_dentalis	0 ± 0	0.00133 ± 0.00595	0 ± 0	0 ± 0	0.02784 ± 0.19633
Prevotella_denticola	0 ± 0	0 ± 0	0 ± 0	0.00147 ± 0.0057	0.1786 ± 1.23709
Prevotella_enoeca	0 ± 0	0 ± 0	0 ± 0	0 ± 0	0.00039 ± 0.00304
Prevotella_histicola	0.03408 ± 0.08001	0.01079 ± 0.02651	0.00264 ± 0.00753	0.00486 ± 0.01183	0.01462 ± 0.04135
Prevotella_HOT.292	0 ± 0	0 ± 0	0 ± 0	0 ± 0	0.00094 ± 0.00431
Prevotella_HOT.293	0 ± 0	0 ± 0	0 ± 0	0 ± 0	0.00222 ± 0.01528
Prevotella_HOT.296	0 ± 0	0 ± 0	0 ± 0	0 ± 0	0.00506 ± 0.03304
Prevotella_HOT.299	0.01402 ± 0.0465	0.03471 ± 0.11093	0.0597 ± 0.11743	0.01688 ± 0.02867	0.02917 ± 0.09932
Prevotella_HOT.301	0 ± 0	0 ± 0	0 ± 0	0.01575 ± 0.05684	0 ± 0
Prevotella_HOT.304	0 ± 0	0 ± 0	0 ± 0	0 ± 0	0.02315 ± 0.13071
Prevotella_HOT.305	0 ± 0	0.00067 ± 0.00301	0 ± 0	0 ± 0	0.00059 ± 0.0046
Prevotella_HOT.306	0 ± 0	0.00058 ± 0.00257	0.00129 ± 0.00481	0.01321 ± 0.03487	0.00051 ± 0.0034
Prevotella_HOT.309	0 ± 0	0 ± 0	0 ± 0	0 ± 0	0.00136 ± 0.00838
Prevotella_HOT.310	0 ± 0	0 ± 0	0 ± 0	0.00041 ± 0.0016	0 ± 0
Prevotella_HOT.313	0.11391 ± 0.27332	0.00207 ± 0.00592	0.00257 ± 0.0066	0.00041 ± 0.0016	0.01551 ± 0.04983
Prevotella_HOT.314	0.0013 ± 0.0031	0.13514 ± 0.59901	0.00616 ± 0.01906	0.00577 ± 0.0192	0.00337 ± 0.0157
Prevotella_HOT.317	0 ± 0	0.02559 ± 0.06763	0.05619 ± 0.11114	0.02109 ± 0.05014	0.06132 ± 0.20699
Prevotella_HOT.396	0.00173 ± 0.00385	0.01386 ± 0.03145	0.00055 ± 0.00206	0.00165 ± 0.00639	0.00223 ± 0.00725
Prevotella_HOT.443	0 ± 0	0 ± 0	0 ± 0	0 ± 0	0.00016 ± 0.00126
Prevotella_HOT.472	0 ± 0	0.01612 ± 0.04793	0.04018 ± 0.0943	0.00079 ± 0.00304	0.01719 ± 0.05943
Prevotella_HOT.475	0 ± 0	0.00553 ± 0.02032	0.00055 ± 0.00206	0 ± 0	0.00349 ± 0.02706
Prevotella_intermedia	0 ± 0	0 ± 0	0.00376 ± 0.01406	0 ± 0	0.0163 ± 0.04598
Prevotella_loescheii	0 ± 0	0.00366 ± 0.01229	0.01523 ± 0.03428	0 ± 0	0.00604 ± 0.0273
Prevotella_maculosa	0 ± 0	0.00597 ± 0.02668	0 ± 0	0.00239 ± 0.00636	0.0072 ± 0.03224
Prevotella_marshii	0 ± 0	0 ± 0	0 ± 0	0 ± 0	0.00245 ± 0.01897
Prevotella_melaninogenica	0.25568 ± 0.38378	0.42433 ± 0.79374	0.1211 ± 0.34059	0.13298 ± 0.41104	0.11758 ± 0.2877
Prevotella_micans	0 ± 0	0.00413 ± 0.01404	0 ± 0	0 ± 0	0.00208 ± 0.01418
Prevotella_multiformis	0 ± 0	0 ± 0	0 ± 0	0 ± 0	0.00335 ± 0.02408
Prevotella_nigrescens	0 ± 0	0.01425 ± 0.05996	0 ± 0	0.01674 ± 0.03904	0.03335 ± 0.15461
Prevotella_oralis	0 ± 0	0 ± 0	0 ± 0	0 ± 0	0.00408 ± 0.01898
Prevotella_oris	0 ± 0	0.02207 ± 0.05502	0.00154 ± 0.00401	0.01001 ± 0.02168	0.03968 ± 0.10672
Prevotella_oulorum	0 ± 0	0.03595 ± 0.1338	0.00364 ± 0.00957	0.00613 ± 0.01713	0.00895 ± 0.05126
Prevotella_pallens	0.01064 ± 0.03527	0.01115 ± 0.03858	0.00457 ± 0.01173	0.00041 ± 0.0016	0.00726 ± 0.04042
Prevotella_pleuritidis	0 ± 0	0 ± 0	0 ± 0	0 ± 0	0.00409 ± 0.02947
Prevotella_saccharolytica	0.00043 ± 0.00141	0.00547 ± 0.02027	0.02856 ± 0.09281	0.00082 ± 0.00318	0.00105 ± 0.00571
Prevotella_salivae	0.00263 ± 0.00872	0.00055 ± 0.00245	0.00107 ± 0.00402	0.00521 ± 0.01408	0.01387 ± 0.07042
Prevotella_scopos	0.00377 ± 0.00692	0.01185 ± 0.02812	0.00937 ± 0.02242	0.00289 ± 0.01118	0.00675 ± 0.02652
Prevotella_shahii	0 ± 0	0.01808 ± 0.05439	0.00055 ± 0.00206	0.00124 ± 0.00479	0 ± 0
Prevotella_veroralis	0 ± 0	0.00021 ± 0.00093	0 ± 0	0.00406 ± 0.01573	0.00817 ± 0.0374
Propionibacterium_acidifaciens	0 ± 0	0 ± 0	0 ± 0	0.00366 ± 0.01002	0 ± 0
Propionibacterium_acnes	0.00269 ± 0.00623	0.00885 ± 0.02031	0.01148 ± 0.0313	0.0731 ± 0.13733	0.08487 ± 0.29384
Propionibacterium_avidum	0 ± 0	0 ± 0	0 ± 0	0 ± 0	0.00015 ± 0.00119
Propionibacterium_HOT.193	0 ± 0	0.00611 ± 0.01914	0.00422 ± 0.01439	0.03969 ± 0.09132	0.02061 ± 0.05835
Propionibacterium_HOT.194	0 ± 0	0 ± 0	0.00679 ± 0.01846	0.00313 ± 0.01214	0.00628 ± 0.02891
Propionibacterium_HOT.915	0 ± 0	0 ± 0	0.00174 ± 0.0065	0.00039 ± 0.00152	0.00125 ± 0.00968
Propionibacterium_propionicum	0 ± 0	0.04306 ± 0.11491	0.0253 ± 0.05244	0.01131 ± 0.02027	0.01454 ± 0.02868
Pseudomonas_aeruginosa	0.00352 ± 0.01167	0 ± 0	0 ± 0	0 ± 0	0.00037 ± 0.00286
Pseudomonas_fluorescens	0.00222 ± 0.00736	0.0087 ± 0.02467	0.01537 ± 0.0496	0.06448 ± 0.14726	0.0777 ± 0.42416
Pseudomonas_otitidis	0 ± 0	0 ± 0	0 ± 0	0 ± 0	0.0003 ± 0.00235
Pseudomonas_pseudoalcaligenes	0 ± 0	0 ± 0	0 ± 0	0.01177 ± 0.04559	0.06761 ± 0.50515
Pseudomonas_stutzeri	0 ± 0	0.00058 ± 0.00257	0 ± 0	0.00135 ± 0.00524	0.00018 ± 0.00143
Ralstonia_HOT.027	0 ± 0	0 ± 0	0 ± 0	0.01164 ± 0.03135	0.00148 ± 0.00737
Ralstonia_HOT.406	0.01986 ± 0.04507	0.06597 ± 0.19366	0.00337 ± 0.00894	1.05274 ± 1.98803	0.5227 ± 1.55265
Ralstonia_pickettii	0.02394 ± 0.06287	0.09541 ± 0.20204	0.02306 ± 0.05237	0.73637 ± 1.15526	0.99486 ± 3.45912
Rhodocyclus_HOT.028	0.02403 ± 0.07549	0.00793 ± 0.01466	0.0016 ± 0.00412	0.00206 ± 0.00799	0.06733 ± 0.1956
Rothia_aeria	0.00571 ± 0.01005	0.47084 ± 1.00676	0.34146 ± 0.59965	0.16978 ± 0.17567	0.47827 ± 0.94485
Rothia_dentocariosa	0.01616 ± 0.02936	0.22721 ± 0.43428	0.29795 ± 0.71919	0.19348 ± 0.25813	0.37854 ± 0.67198
Rothia_mucilaginosa	0.19974 ± 0.30058	0.73744 ± 1.08203	0.37556 ± 0.66122	0.13117 ± 0.23796	0.58537 ± 1.45902
Selenomonas_artemidis	0 ± 0	0.07796 ± 0.19178	0.08467 ± 0.2274	0.02224 ± 0.03711	0.03672 ± 0.08442
Selenomonas_dianae	0 ± 0	0.11448 ± 0.34488	0.03441 ± 0.06518	0.0527 ± 0.13518	0.066 ± 0.21071
Selenomonas_flueggei	0 ± 0	0.00447 ± 0.02001	0.00123 ± 0.00459	0.01351 ± 0.03673	0.00113 ± 0.00567
Selenomonas_HOT.126	0 ± 0	0.00563 ± 0.0204	0 ± 0	0.00135 ± 0.00524	0.00538 ± 0.0274
Selenomonas_HOT.133	0 ± 0	0.00111 ± 0.00343	0.00304 ± 0.00777	0.00246 ± 0.00954	0.0077 ± 0.03233
Selenomonas_HOT.134	0 ± 0	0 ± 0	0.00169 ± 0.00631	0.00283 ± 0.00746	0.00512 ± 0.01656
Selenomonas_HOT.136	0 ± 0	0.00207 ± 0.00702	0 ± 0	0.00813 ± 0.03147	0.00082 ± 0.00525
Selenomonas_HOT.137	0 ± 0	0.00733 ± 0.02669	0.00567 ± 0.01339	0.00831 ± 0.02552	0.00882 ± 0.02931
Selenomonas_HOT.138	0 ± 0	0.02949 ± 0.12658	0.00167 ± 0.00624	0.00535 ± 0.01453	0.00155 ± 0.00934
Selenomonas_HOT.140	0 ± 0	0.02008 ± 0.07975	0.00592 ± 0.01008	0.02791 ± 0.078	0.01214 ± 0.03434
Selenomonas_HOT.143	0 ± 0	0 ± 0	0 ± 0	0 ± 0	0.00301 ± 0.02251
Selenomonas_HOT.146	0.00043 ± 0.00141	0.01997 ± 0.08662	0.02972 ± 0.08662	0.02869 ± 0.10456	0.00768 ± 0.03066
Selenomonas_HOT.149	0 ± 0	0.00264 ± 0.00821	0.01082 ± 0.03164	0.04829 ± 0.16713	0.02986 ± 0.17666
Selenomonas_HOT.388	0 ± 0	0.00041 ± 0.00185	0 ± 0	0 ± 0	0.00058 ± 0.00317
Selenomonas_HOT.442	0 ± 0	0 ± 0	0 ± 0	0 ± 0	0.00215 ± 0.00964
Selenomonas_HOT.478	0.00213 ± 0.00705	0.00149 ± 0.00667	0 ± 0	0.00165 ± 0.00639	0.00055 ± 0.00333
Selenomonas_HOT.479	0 ± 0	0.02119 ± 0.05925	0.00977 ± 0.01733	0.00355 ± 0.01213	0.01221 ± 0.02992
Selenomonas_HOT.481	0 ± 0	0.17313 ± 0.62337	0.00728 ± 0.01844	0.01259 ± 0.02174	0.02838 ± 0.1126
Selenomonas_HOT.892	0 ± 0	0.04242 ± 0.17284	0.01599 ± 0.02859	0.00378 ± 0.00784	0.02181 ± 0.10557
Selenomonas_infelix	0.00128 ± 0.00423	0.14879 ± 0.55758	0.04295 ± 0.10377	0.07873 ± 0.19259	0.04019 ± 0.10034
Selenomonas_noxia	0 ± 0	1.04459 ± 4.3021	0.13233 ± 0.17527	0.24192 ± 0.46838	0.22275 ± 0.72699
Selenomonas_sputigena	0.00128 ± 0.00423	0.03159 ± 0.11434	0.01826 ± 0.03213	0.03019 ± 0.06438	0.08197 ± 0.31062
Simonsiella_muelleri	0 ± 0	0.01788 ± 0.04712	0.0184 ± 0.02555	0.13594 ± 0.27136	0.11163 ± 0.77241
Solobacterium_moorei	0.00255 ± 0.00847	0.01362 ± 0.04168	0.01007 ± 0.02302	0.01079 ± 0.02929	0.00646 ± 0.02945
SR1_[G-1]_HOT.345	0 ± 0	0 ± 0	0.00501 ± 0.01568	0.02839 ± 0.10519	0.01137 ± 0.03812
SR1_[G-1]_HOT.874	0 ± 0	0.27836 ± 1.16417	0.03874 ± 0.07218	0.03099 ± 0.0809	0.07275 ± 0.20881
SR1_[G-1]_HOT.875	0.00701 ± 0.02325	0.01023 ± 0.04574	0.01932 ± 0.07229	0.28897 ± 1.09423	0.00289 ± 0.01503
Staphylococcus_aureus	0.03197 ± 0.10074	0.00057 ± 0.00256	0.02308 ± 0.08637	0.03357 ± 0.13001	0.01454 ± 0.07084
Staphylococcus_caprae	0.00117 ± 0.00389	0.00505 ± 0.02257	0.0011 ± 0.00411	0.00345 ± 0.00935	0.00122 ± 0.00506
Staphylococcus_epidermidis	0.85612 ± 2.80053	0.01937 ± 0.04301	0.46389 ± 1.70623	0.88975 ± 3.39757	0.07447 ± 0.31488
Staphylococcus_warneri	0.87852 ± 2.89139	0.02564 ± 0.06798	0.23725 ± 0.86931	1.13636 ± 4.31325	0.23415 ± 0.66721
Streptococcus_agalactiae	0.00404 ± 0.0078	0.01351 ± 0.02046	0.00557 ± 0.01091	0.00325 ± 0.01258	0.007 ± 0.01722
Streptococcus_anginosus	0.01267 ± 0.01683	0.02058 ± 0.02141	0.01551 ± 0.01293	0.04027 ± 0.08956	0.04254 ± 0.10293
Streptococcus_australis	1.92225 ± 1.22535	2.00625 ± 1.62994	3.26627 ± 3.22368	3.61699 ± 3.21438	2.59122 ± 2.53395
Streptococcus_constellatus	0 ± 0	0 ± 0	0.00506 ± 0.01893	0 ± 0	0.00707 ± 0.02664
Streptococcus_cristatus	0.05645 ± 0.06499	0.15863 ± 0.21129	0.15981 ± 0.13007	0.14717 ± 0.17695	0.12598 ± 0.18784
Streptococcus_downei	0.01025 ± 0.00967	0.00891 ± 0.01661	0.01763 ± 0.01541	0.02245 ± 0.0227	0.00999 ± 0.01609
Streptococcus_gordonii	0.01512 ± 0.02987	0.02623 ± 0.03445	0.1003 ± 0.17934	0.14074 ± 0.17375	0.14401 ± 0.4923
Streptococcus_HOT.055	0.06405 ± 0.1104	0.02964 ± 0.04609	0.01345 ± 0.03414	0.00609 ± 0.01885	0.02958 ± 0.08797
Streptococcus_HOT.056	0.02568 ± 0.02758	0.67287 ± 2.93851	0.08507 ± 0.08627	0.06484 ± 0.13885	0.17041 ± 0.60106
Streptococcus_HOT.057	0.5752 ± 1.63014	0.09328 ± 0.21153	0.02823 ± 0.07077	0.01151 ± 0.01623	0.04531 ± 0.101
Streptococcus_HOT.058	0.37056 ± 0.53329	0.39477 ± 0.56549	0.64536 ± 0.8785	0.65563 ± 1.21763	0.32029 ± 0.63042
Streptococcus_HOT.061	0.15958 ± 0.23679	0.07994 ± 0.09011	0.23195 ± 0.28428	0.0971 ± 0.09833	0.22563 ± 0.6776
Streptococcus_HOT.064	35.59903 ± 16.96676	16.71037 ± 20.60004	21.35163 ± 14.81415	16.50715 ± 15.2917	19.49187 ± 15.38825
Streptococcus_HOT.065	0.15925 ± 0.19664	0.05915 ± 0.07133	0.04278 ± 0.04283	0.01997 ± 0.02013	0.04796 ± 0.1359
Streptococcus_HOT.066	0.2229 ± 0.63329	1.02396 ± 3.67399	0.30279 ± 0.23641	0.22954 ± 0.3979	0.44003 ± 1.17004
Streptococcus_HOT.067	0.01955 ± 0.05215	0.05028 ± 0.1434	0.00947 ± 0.01973	0.0028 ± 0.00642	0.00841 ± 0.01976
Streptococcus_HOT.068	0.7847 ± 2.58456	0.09942 ± 0.19491	0.24652 ± 0.86816	0.65835 ± 2.50819	0.13291 ± 0.52395
Streptococcus_HOT.069	0.01419 ± 0.02122	0.02893 ± 0.03325	0.00965 ± 0.01519	0.03301 ± 0.0344	0.01755 ± 0.02276
Streptococcus_HOT.070	0.02 ± 0.02543	0.02599 ± 0.04022	0.07994 ± 0.12388	0.02257 ± 0.02694	0.2267 ± 0.5687
Streptococcus_HOT.071	0.66939 ± 0.90385	1.52737 ± 2.03501	1.52979 ± 1.14702	1.56789 ± 1.51778	1.18662 ± 1.3208
Streptococcus_HOT.074	0.04074 ± 0.0343	0.51481 ± 0.65637	0.50168 ± 0.47348	0.08764 ± 0.11728	0.78674 ± 1.91264
Streptococcus_HOT.423	0.02341 ± 0.02569	0.01256 ± 0.01748	0.0514 ± 0.13925	0.00992 ± 0.01632	0.02102 ± 0.04601
Streptococcus_HOT.431	0.08739 ± 0.09308	0.0802 ± 0.07678	0.11344 ± 0.10292	0.07485 ± 0.10076	0.08183 ± 0.09818
Streptococcus_HOT.486	0.08632 ± 0.03887	0.16531 ± 0.20884	0.17795 ± 0.15433	0.09106 ± 0.10234	0.21366 ± 0.3665
Streptococcus_HOT.487	0.70007 ± 1.3704	0.16125 ± 0.11724	0.38955 ± 0.74264	0.48821 ± 0.5296	0.3625 ± 0.67491
Streptococcus_infantis	0.84485 ± 1.44782	1.19934 ± 1.81198	0.68007 ± 0.69528	0.34299 ± 0.4342	0.98723 ± 2.00268
Streptococcus_intermedius	0.02843 ± 0.01628	0.03576 ± 0.02519	0.01814 ± 0.0137	0.02959 ± 0.03666	0.03625 ± 0.05237
Streptococcus_mitis	8.47608 ± 6.90404	3.26752 ± 2.18028	6.45111 ± 5.61271	6.22413 ± 6.68722	5.84078 ± 5.22472
Streptococcus_mutans	0.00043 ± 0.00141	0.11524 ± 0.50661	0.00037 ± 0.00137	0.01251 ± 0.0423	0.06713 ± 0.26416
Streptococcus_oligofermentans	15.31796 ± 12.45099	14.35779 ± 9.64129	16.13721 ± 9.81806	21.57889 ± 16.23725	17.28925 ± 12.47035
Streptococcus_oralis	4.88941 ± 6.24941	8.81819 ± 7.73136	4.49726 ± 3.5771	7.40731 ± 7.51293	7.98003 ± 8.3375
Streptococcus_parasanguinis	3.90167 ± 5.47263	1.49461 ± 1.86636	0.29715 ± 0.42747	1.42218 ± 4.67548	0.9333 ± 1.70521
Streptococcus_peroris	1.97335 ± 2.4949	0.45892 ± 0.75088	0.09501 ± 0.1032	0.16252 ± 0.23976	0.21645 ± 0.35609
Streptococcus_pneumoniae	1.7469 ± 0.90666	1.13655 ± 0.92367	1.36027 ± 0.74646	2.1329 ± 1.64003	1.48044 ± 1.16238
Streptococcus_pyogenes	0.04823 ± 0.07246	0.09452 ± 0.15205	0.12817 ± 0.2063	0.06271 ± 0.14871	0.05925 ± 0.08224
Streptococcus_salivarius	0.92628 ± 1.44258	0.64462 ± 0.93931	0.11566 ± 0.11018	0.11133 ± 0.15663	0.46056 ± 1.07828
Streptococcus_sanguinis	0.06693 ± 0.04577	0.85004 ± 1.74437	0.5828 ± 1.08271	1.49657 ± 2.93436	0.82729 ± 1.90373
Streptococcus_sinensis	0.00205 ± 0.00391	0.00041 ± 0.00185	0.0029 ± 0.00671	0.00103 ± 0.004	0.00467 ± 0.01322
Streptococcus_sobrinus	0.12227 ± 0.05137	0.29806 ± 0.32524	0.21866 ± 0.16132	0.30484 ± 0.36912	0.41414 ± 1.10339
Streptococcus_vestibularis	0.77493 ± 1.72625	0.2018 ± 0.33166	0.0416 ± 0.0459	0.07262 ± 0.09079	0.26377 ± 0.75471
Tannerella_forsythia	0 ± 0	0 ± 0	0 ± 0	0 ± 0	0.00195 ± 0.00918
Tannerella_HOT.286	0 ± 0	0.01255 ± 0.04071	0.03515 ± 0.04157	0.02965 ± 0.05719	0.01448 ± 0.04222
Tannerella_HOT.808	0 ± 0	0 ± 0	0 ± 0	0 ± 0	0.0007 ± 0.00541
Tannerella_HOT.916	0 ± 0	0 ± 0	0 ± 0	0 ± 0	0.00021 ± 0.00161
Terrahaemophilus_aromaticivorans	0.03102 ± 0.06768	1.69959 ± 3.17167	1.18013 ± 1.14906	0.85035 ± 1.08083	1.25726 ± 1.64354
TM7_[G-1]_HOT.346	0 ± 0	0 ± 0	0.12304 ± 0.2198	0.0661 ± 0.12933	0.01613 ± 0.05964
TM7_[G-1]_HOT.347	0 ± 0	0.05156 ± 0.11998	0.01516 ± 0.04483	0.0235 ± 0.04603	0.03465 ± 0.09346
TM7_[G-1]_HOT.348	0 ± 0	0.6044 ± 2.68061	0.09235 ± 0.15425	0.03929 ± 0.10567	0.01802 ± 0.06096
TM7_[G-1]_HOT.349	0 ± 0	0 ± 0	0.03395 ± 0.08789	0.0041 ± 0.0159	0.0397 ± 0.20526
TM7_[G-1]_HOT.352	0 ± 0	0.00646 ± 0.02889	0.0011 ± 0.00412	0.0033 ± 0.01278	0.00147 ± 0.00661
TM7_[G-1]_HOT.353	0 ± 0	0.00149 ± 0.00665	0.02416 ± 0.04112	0.01797 ± 0.04059	0.0076 ± 0.02391
TM7_[G-3]_HOT.351	0.0011 ± 0.00366	0.00816 ± 0.03367	0 ± 0	0.00041 ± 0.0016	0.00727 ± 0.0304
TM7_[G-5]_HOT.437	0 ± 0	0 ± 0	0 ± 0	0 ± 0	0.00172 ± 0.01022
Treponema_amylovorum	0 ± 0	0 ± 0	0 ± 0	0 ± 0	0.00021 ± 0.00166
Treponema_denticola	0 ± 0	0 ± 0	0 ± 0	0 ± 0	0.00231 ± 0.01313
Treponema_HOT.226	0 ± 0	0 ± 0	0 ± 0	0 ± 0	0.00049 ± 0.00382
Treponema_HOT.230	0 ± 0	0 ± 0	0 ± 0	0 ± 0	0.00244 ± 0.01368
Treponema_HOT.231	0 ± 0	0 ± 0	0 ± 0	0.00082 ± 0.00319	0.00087 ± 0.0035
Treponema_HOT.232	0 ± 0	0 ± 0	0 ± 0	0 ± 0	0.00096 ± 0.00595
Treponema_HOT.234	0 ± 0	0 ± 0	0 ± 0	0 ± 0	0.00052 ± 0.0033
Treponema_HOT.237	0 ± 0	0 ± 0	0 ± 0	0 ± 0	0.00555 ± 0.02828
Treponema_HOT.238	0 ± 0	0 ± 0	0 ± 0	0 ± 0	0.00766 ± 0.04841
Treponema_HOT.247	0 ± 0	0 ± 0	0 ± 0	0 ± 0	0.00177 ± 0.01164
Treponema_HOT.249	0 ± 0	0 ± 0	0 ± 0	0 ± 0	0.00013 ± 0.00101
Treponema_HOT.250	0 ± 0	0 ± 0	0 ± 0	0 ± 0	0.00049 ± 0.00382
Treponema_HOT.251	0 ± 0	0 ± 0	0 ± 0	0 ± 0	0.00222 ± 0.01719
Treponema_HOT.253	0 ± 0	0 ± 0	0 ± 0	0.00115 ± 0.00446	0.00677 ± 0.04621
Treponema_HOT.254	0 ± 0	0 ± 0	0 ± 0	0 ± 0	0.00182 ± 0.01227
Treponema_HOT.256	0 ± 0	0 ± 0	0 ± 0	0 ± 0	0.00899 ± 0.06876
Treponema_HOT.257	0 ± 0	0.0023 ± 0.01029	0 ± 0	0 ± 0	0.00914 ± 0.03961
Treponema_HOT.258	0 ± 0	0 ± 0	0 ± 0	0 ± 0	0.00166 ± 0.00972
Treponema_HOT.263	0 ± 0	0 ± 0	0 ± 0	0 ± 0	0.00011 ± 0.00083
Treponema_HOT.264	0 ± 0	0 ± 0	0 ± 0	0 ± 0	0.00075 ± 0.00579
Treponema_HOT.265	0 ± 0	0 ± 0	0 ± 0	0 ± 0	0.00025 ± 0.00191
Treponema_HOT.268	0 ± 0	0 ± 0	0 ± 0	0.00041 ± 0.0016	0.00016 ± 0.00126
Treponema_HOT.269	0 ± 0	0 ± 0	0 ± 0	0.00115 ± 0.00446	0.00221 ± 0.01555
Treponema_HOT.270	0 ± 0	0 ± 0	0 ± 0	0 ± 0	0.00098 ± 0.00576
Treponema_HOT.517	0 ± 0	0 ± 0	0 ± 0	0 ± 0	0.00011 ± 0.00083
Treponema_lecithinolyticum	0 ± 0	0 ± 0	0 ± 0	0 ± 0	0.00049 ± 0.00382
Treponema_maltophilum	0 ± 0	0 ± 0	0 ± 0	0 ± 0	0.00289 ± 0.0192
Treponema_medium	0 ± 0	0 ± 0	0 ± 0	0 ± 0	0.00581 ± 0.03839
Treponema_putidum	0 ± 0	0 ± 0	0 ± 0	0 ± 0	0.00123 ± 0.00618
Treponema_socranskii	0 ± 0	0.00398 ± 0.01267	0.00236 ± 0.00657	0.00165 ± 0.00434	0.00757 ± 0.02037
Treponema_vincentii	0 ± 0	0 ± 0	0.00097 ± 0.00363	0 ± 0	0.00011 ± 0.00083
Variovorax_paradoxus	0.00222 ± 0.00736	0.00388 ± 0.013	0.0328 ± 0.10604	0.16427 ± 0.43953	0.14985 ± 0.53844
Veillonella_atypica	1.71995 ± 2.4123	3.21653 ± 3.80971	0.6572 ± 1.05782	0.25427 ± 0.28483	0.72093 ± 1.58319
Veillonella_denticariosi	0.15071 ± 0.15055	0.06741 ± 0.14285	0.02246 ± 0.02911	0.00508 ± 0.0082	0.01539 ± 0.03554
Veillonella_dispar	0.35138 ± 0.46025	0.46042 ± 0.63033	0.12121 ± 0.14439	0.09072 ± 0.15172	0.26157 ± 0.53754
Veillonella_HOT.780	3.08229 ± 4.176	1.84208 ± 4.9361	0.35628 ± 0.99633	0.11842 ± 0.21202	0.19812 ± 0.57127
Veillonella_HOT.917	0.06331 ± 0.20998	0.00054 ± 0.00241	0 ± 0	0.00135 ± 0.00524	0.00336 ± 0.01431
Veillonella_parvula	1.69957 ± 3.78583	2.5752 ± 2.54233	2.93253 ± 3.77888	2.84502 ± 3.65799	2.23722 ± 5.0493
Veillonella_rogosae	0.08471 ± 0.22896	0.19614 ± 0.40088	0.67393 ± 1.20031	0.64824 ± 1.13052	0.47513 ± 2.2101
Veillonellaceae_[G-1]_HOT.129	0 ± 0	0 ± 0	0 ± 0	0.00487 ± 0.01887	0.00531 ± 0.028
Veillonellaceae_[G-1]_HOT.132	0 ± 0	0 ± 0	0 ± 0	0 ± 0	0.00859 ± 0.05616
Veillonellaceae_[G-1]_HOT.148	0 ± 0	0 ± 0	0.00064 ± 0.00241	0 ± 0	0.0006 ± 0.0039
Veillonellaceae_[G-1]_HOT.150	0 ± 0	0 ± 0	0 ± 0	0.00328 ± 0.01272	0.01077 ± 0.04354
Veillonellaceae_[G-1]_HOT.155	0 ± 0	0 ± 0	0.01295 ± 0.04354	0.02594 ± 0.07829	0.00446 ± 0.02188
Veillonellaceae_[G-1]_HOT.483	0 ± 0	0 ± 0	0 ± 0	0 ± 0	0.00074 ± 0.00573
