# Supplementary material for: Characterizing oral microbial communities across dentition states and colonization niches
Source: Microbiome. 2018 Apr 10;6:67. doi: 10.1186/s40168-018-0443-2 (PMC5891995; doi:10.1186/s40168-018-0443-2)
Supplement: Supplementary file 5 — Table S4. Relative abundances of species level operational taxonomic units (s-OTUs) in the supragingival microbiome. Values are represented as a percent with standard deviations. (XLSX 62 kb) [file 40168_2018_443_MOESM5_ESM.xlsx]

## Sheet: supragingival
	Mean abundance ± standard deviation
	Primary	Mixed	Permanent
Abiotrophia_defectiva	2.29404 ± 3.40224	1.54091 ± 1.13934	1.32945 ± 1.82518
Acinetobacter_baumannii	0.00931 ± 0.02235	0.00242 ± 0.00612	0.00138 ± 0.00536
Acinetobacter_HOT.408	0.01876 ± 0.04877	0 ± 0	0.00064 ± 0.00248
Actinobaculum_HOT.183	0.02362 ± 0.0666	0.05379 ± 0.19393	0.10019 ± 0.30149
Actinomyces_dentalis	0.00214 ± 0.00955	0.00756 ± 0.02046	0.10689 ± 0.27058
Actinomyces_georgiae	0.00853 ± 0.0222	0.00249 ± 0.00705	0.02529 ± 0.05859
Actinomyces_gerencseriae	0.01138 ± 0.02992	0.01897 ± 0.0523	0.1612 ± 0.3568
Actinomyces_graevenitzii	0.02735 ± 0.07657	0 ± 0	0.00747 ± 0.02363
Actinomyces_HOT.169	0.36144 ± 0.63694	0.22069 ± 0.74245	0.58474 ± 1.99391
Actinomyces_HOT.170	0.09235 ± 0.26159	0.16479 ± 0.4654	0.04984 ± 0.08374
Actinomyces_HOT.171	0.3701 ± 0.41658	0.1718 ± 0.21469	0.33486 ± 0.40299
Actinomyces_HOT.172	0.07239 ± 0.10251	0.10259 ± 0.15036	0.13025 ± 0.17693
Actinomyces_HOT.175	0.14571 ± 0.21363	0.38832 ± 0.60942	0.6009 ± 1.37097
Actinomyces_HOT.177	0.12144 ± 0.16403	0.07591 ± 0.09523	0.06479 ± 0.12073
Actinomyces_HOT.178	0.0021 ± 0.00555	0.01152 ± 0.01904	0.01549 ± 0.02531
Actinomyces_HOT.180	0.04123 ± 0.05881	0.14301 ± 0.2292	0.10551 ± 0.1661
Actinomyces_HOT.181	0.00142 ± 0.00466	0.00777 ± 0.0117	0.0069 ± 0.01858
Actinomyces_HOT.414	0 ± 0	0 ± 0	0.0121 ± 0.0257
Actinomyces_HOT.448	0.17633 ± 0.23233	0.05754 ± 0.0819	0.06412 ± 0.093
Actinomyces_HOT.449	0.01228 ± 0.05492	0.00192 ± 0.00691	0.09342 ± 0.30306
Actinomyces_HOT.525	0.00249 ± 0.007	0.00058 ± 0.00208	0.00776 ± 0.01714
Actinomyces_HOT.848	0.01669 ± 0.05298	0.01492 ± 0.02904	0.08962 ± 0.32402
Actinomyces_HOT.877	0.01494 ± 0.02169	0.04072 ± 0.05743	0.05158 ± 0.06865
Actinomyces_HOT.896	0 ± 0	0.00268 ± 0.00685	0.01404 ± 0.04337
Actinomyces_HOT.897	0 ± 0	0.01682 ± 0.04547	0.00946 ± 0.02144
Actinomyces_israelii	0.00389 ± 0.01507	0.00465 ± 0.01676	0.00653 ± 0.01012
Actinomyces_johnsonii	0.08504 ± 0.14103	0.14298 ± 0.31658	0.17008 ± 0.31685
Actinomyces_massiliensis	0.03331 ± 0.066	0.03928 ± 0.109	0.0485 ± 0.04975
Actinomyces_meyeri	0.09968 ± 0.13753	0.14691 ± 0.17465	0.12831 ± 0.14427
Actinomyces_naeslundii	0.81301 ± 1.08889	0.266 ± 0.57505	0.35049 ± 0.70816
Actinomyces_odontolyticus	0.01015 ± 0.01404	0.06812 ± 0.09811	0.01882 ± 0.02575
Actinomyces_oricola	0.00322 ± 0.00787	0.00169 ± 0.00416	0.01113 ± 0.02424
Actinomyces_oris	0.15295 ± 0.19717	0.11707 ± 0.20389	0.17669 ± 0.25817
Actinomyces_radicidentis	0.04304 ± 0.1424	0.00096 ± 0.00345	0.01236 ± 0.01803
Actinomyces_timonensis	0 ± 0	0.00814 ± 0.01764	0.0008 ± 0.0031
Afipia_broomeae	0.00058 ± 0.00259	0 ± 0	0 ± 0
Aggregatibacter_actinomycetemcomitans	0 ± 0	0.00173 ± 0.00423	0.00096 ± 0.00371
Aggregatibacter_aphrophilus	0.00801 ± 0.03362	0.54432 ± 1.70836	0.0078 ± 0.02491
Aggregatibacter_HOT.458	0.02632 ± 0.07571	0.07014 ± 0.15164	0.00922 ± 0.02763
Aggregatibacter_HOT.512	0.00189 ± 0.00465	0.01716 ± 0.03644	0.00057 ± 0.00222
Aggregatibacter_HOT.513	0.01565 ± 0.03343	0.59197 ± 2.05642	0.01714 ± 0.02853
Aggregatibacter_HOT.898	0.02048 ± 0.03662	0.16263 ± 0.43414	0.02463 ± 0.03793
Aggregatibacter_paraphrophilus	0.00252 ± 0.00931	0.26409 ± 0.60127	0.00545 ± 0.01763
Aggregatibacter_segnis	0.01228 ± 0.02743	0.03768 ± 0.06301	0.0239 ± 0.06173
Alloprevotella_HOT.473	0.16116 ± 0.5383	0.06901 ± 0.20786	0.00809 ± 0.01559
Alloprevotella_HOT.912	0 ± 0	0 ± 0	0.00172 ± 0.00667
Alloprevotella_tannerae	0 ± 0	0.00541 ± 0.0195	0 ± 0
Atopobium_HOT.199	0 ± 0	0 ± 0	0.00166 ± 0.00439
Atopobium_parvulum	0.00282 ± 0.00998	0 ± 0	0.00483 ± 0.01002
Atopobium_rimae	0 ± 0	0 ± 0	0.02059 ± 0.05363
Bacteroidales_[G-2]_HOT.274	0.00214 ± 0.00955	0.00306 ± 0.00487	0.00492 ± 0.01105
Bergeyella_HOT.322	0.04965 ± 0.07515	0.08053 ± 0.08039	0.08559 ± 0.08897
Bergeyella_HOT.900	0.00732 ± 0.01526	0.02306 ± 0.02654	0.01986 ± 0.02539
Campylobacter_concisus	0.02059 ± 0.03809	0.0083 ± 0.01215	0.0084 ± 0.0164
Campylobacter_curvus	0.00698 ± 0.02032	0.00606 ± 0.02185	0.00367 ± 0.00658
Campylobacter_gracilis	0.04521 ± 0.06	0.05283 ± 0.08426	0.10174 ± 0.14654
Campylobacter_rectus	0.00324 ± 0.01018	0.00233 ± 0.00615	0 ± 0
Campylobacter_showae	0.01903 ± 0.05463	0.05098 ± 0.08094	0.0089 ± 0.01193
Capnocytophaga_gingivalis	0.13724 ± 0.14483	0.07144 ± 0.06741	0.09585 ± 0.13599
Capnocytophaga_granulosa	0.13808 ± 0.19721	0.04797 ± 0.04965	0.04179 ± 0.05535
Capnocytophaga_haemolytica	0 ± 0	0.0017 ± 0.00614	0 ± 0
Capnocytophaga_HOT.323	0.00246 ± 0.0053	0.00318 ± 0.00641	0.07574 ± 0.26854
Capnocytophaga_HOT.324	0.00477 ± 0.00992	0.0036 ± 0.013	0.03589 ± 0.09135
Capnocytophaga_HOT.326	0.04992 ± 0.12155	0.01228 ± 0.02057	0.17004 ± 0.39336
Capnocytophaga_HOT.332	0.00053 ± 0.00239	0 ± 0	0.00545 ± 0.01522
Capnocytophaga_HOT.334	0 ± 0	0.00058 ± 0.00208	0.0008 ± 0.0031
Capnocytophaga_HOT.335	0.00104 ± 0.00321	0.00684 ± 0.01481	0.05432 ± 0.09646
Capnocytophaga_HOT.336	0.00772 ± 0.02962	0.00596 ± 0.01665	0.02015 ± 0.0591
Capnocytophaga_HOT.338	0.00345 ± 0.00972	0 ± 0	0.01085 ± 0.02605
Capnocytophaga_HOT.380	0.01175 ± 0.05253	0.00058 ± 0.00208	0.01546 ± 0.0304
Capnocytophaga_HOT.412	0.00357 ± 0.01596	0.03412 ± 0.10713	0.08511 ± 0.24858
Capnocytophaga_HOT.863	0.06083 ± 0.13164	0.0432 ± 0.07028	0.03849 ± 0.06067
Capnocytophaga_HOT.864	0.00053 ± 0.00239	0.00203 ± 0.00547	0.08892 ± 0.18982
Capnocytophaga_HOT.878	0.03003 ± 0.13182	0.01167 ± 0.03987	0 ± 0
Capnocytophaga_HOT.901	0.07038 ± 0.15475	0.01812 ± 0.02176	0.02077 ± 0.03706
Capnocytophaga_HOT.902	0.00211 ± 0.00557	0.00148 ± 0.00371	0.03155 ± 0.08088
Capnocytophaga_HOT.903	0.00965 ± 0.03558	0 ± 0	0.00144 ± 0.00383
Capnocytophaga_leadbetteri	0.27682 ± 0.44385	0.1428 ± 0.14437	0.11546 ± 0.2164
Capnocytophaga_sputigena	0.41023 ± 0.77182	0.28879 ± 0.57919	0.15323 ± 0.15457
Cardiobacterium_hominis	0.05101 ± 0.0547	0.04265 ± 0.04505	0.07529 ± 0.0959
Cardiobacterium_valvulum	0.0036 ± 0.00982	0.01613 ± 0.02661	0.0209 ± 0.03124
Catonella_HOT.164	0.00053 ± 0.00239	0 ± 0	0.0008 ± 0.0031
Catonella_morbi	0.03033 ± 0.07109	0.06787 ± 0.11536	0.11622 ± 0.12616
Centipeda_periodontii	0.00122 ± 0.00378	0.05123 ± 0.13493	0.01469 ± 0.02483
Clostridiales_[F-2][G-1]_HOT.075	0.1806 ± 0.52746	0.09059 ± 0.13877	0.06318 ± 0.16397
Corynebacterium_durum	0.47245 ± 1.10601	0.1575 ± 0.15535	0.15848 ± 0.29113
Corynebacterium_matruchotii	1.06173 ± 1.81753	0.83784 ± 0.85447	3.93149 ± 6.83802
Corynebacterium_mucifaciens	0.00047 ± 0.0021	0.00096 ± 0.00345	0.00327 ± 0.00567
Delftia_acidovorans	0.00051 ± 0.00228	0.00058 ± 0.00208	0 ± 0
Dialister_HOT.119	0 ± 0	0.0009 ± 0.00325	0 ± 0
Dialister_HOT.502	0 ± 0	0.0017 ± 0.00415	0.01953 ± 0.05175
Dialister_invisus	0 ± 0	0.15387 ± 0.52781	0.08209 ± 0.19314
Dialister_pneumosintes	0 ± 0	0 ± 0	0.00194 ± 0.00752
Eikenella_corrodens	0.48571 ± 1.87347	0.0864 ± 0.07699	0.09534 ± 0.12236
Eikenella_HOT.011	0.00219 ± 0.00675	0.00333 ± 0.00693	0.00067 ± 0.00258
Enterococcus_casseliflavus	0.00048 ± 0.00215	0.0008 ± 0.00289	0 ± 0
Enterococcus_durans	0.0033 ± 0.00754	0.00217 ± 0.00557	0.00305 ± 0.00794
Enterococcus_faecalis	0.00369 ± 0.01211	0.0018 ± 0.0065	0.0056 ± 0.01348
Enterococcus_italicus	0.00284 ± 0.00535	0.00452 ± 0.0076	0.00242 ± 0.00509
Enterococcus_saccharolyticus	0.01896 ± 0.01711	0.03105 ± 0.02886	0.02915 ± 0.02998
Eubacterium_[XI][G-3]_brachy	0.0192 ± 0.05737	0.00375 ± 0.00762	0.13389 ± 0.3431
Eubacterium_[XI][G-7]_yurii	0.07559 ± 0.17207	0.05103 ± 0.07012	0.14211 ± 0.33068
Eubacterium_[XIVa][G-1]_saburreum	0.11447 ± 0.15232	0.09675 ± 0.09633	0.53142 ± 1.0741
Fusobacterium_gonidiaformans	0 ± 0	0.0008 ± 0.00289	0.00079 ± 0.00306
Fusobacterium_HOT.203	0.05673 ± 0.0963	0.02537 ± 0.02756	0.31406 ± 0.87836
Fusobacterium_HOT.205	0.23978 ± 0.45074	0.05993 ± 0.0675	1.26352 ± 2.37955
Fusobacterium_HOT.370	0.00058 ± 0.00259	0.00424 ± 0.00856	0.00251 ± 0.00743
Fusobacterium_naviforme	0.08348 ± 0.27885	0.02355 ± 0.05149	0.74147 ± 1.34409
Fusobacterium_nucleatum	2.96188 ± 3.19765	4.73863 ± 3.62027	10.52206 ± 7.89329
Fusobacterium_periodonticum	0.21127 ± 0.29996	1.8463 ± 2.30585	0.47909 ± 0.79818
Gemella_bergeri	0.00168 ± 0.00569	0.00085 ± 0.00307	0.0015 ± 0.00401
Gemella_haemolysans	0.63245 ± 0.90033	0.33208 ± 0.32414	0.29735 ± 0.51373
Gemella_morbillorum	0.68465 ± 1.01459	0.97798 ± 1.03222	0.72096 ± 1.07613
Gemella_sanguinis	0.12078 ± 0.23826	0.04731 ± 0.03813	0.03543 ± 0.046
GN02_[G-1]_HOT.871	0.00985 ± 0.03277	0.02106 ± 0.0631	0.00453 ± 0.01754
GN02_[G-1]_HOT.872	0.00495 ± 0.01418	0.01152 ± 0.0246	0.02071 ± 0.05328
Granulicatella_adiacens	2.13629 ± 3.33269	1.77937 ± 1.86821	0.98558 ± 0.82411
Granulicatella_elegans	0.31513 ± 0.83924	0.066 ± 0.05898	0.12409 ± 0.17794
Haemophilus_aegyptius	0.00096 ± 0.0043	0 ± 0	0.00072 ± 0.00279
Haemophilus_haemolyticus	0.01422 ± 0.04464	0.01384 ± 0.02362	0.0069 ± 0.01581
Haemophilus_HOT.035	0.00051 ± 0.00228	0.01186 ± 0.02492	0.00075 ± 0.00292
Haemophilus_HOT.036	0.00597 ± 0.01324	0.01002 ± 0.01754	0.00369 ± 0.0143
Haemophilus_HOT.908	0.0105 ± 0.03748	0.0023 ± 0.00447	0 ± 0
Haemophilus_influenzae	0 ± 0	0.01114 ± 0.02002	0.00072 ± 0.00279
Haemophilus_parainfluenzae	0.04594 ± 0.04704	0.04371 ± 0.07426	0.02384 ± 0.0313
Johnsonella_ignava	0.02936 ± 0.13132	0.09376 ± 0.16222	0.09789 ± 0.30273
Kingella_denitrificans	0.13731 ± 0.21574	0.0862 ± 0.07322	0.05631 ± 0.10442
Kingella_HOT.012	0.01082 ± 0.01723	0.01379 ± 0.02266	0.00719 ± 0.0107
Kingella_HOT.459	0.01278 ± 0.01569	0.02918 ± 0.06428	0.00987 ± 0.01519
Kingella_kingae	0.0289 ± 0.0448	0.01215 ± 0.01485	0.00885 ± 0.01769
Kingella_oralis	0.56045 ± 1.53785	0.24632 ± 0.29985	0.39911 ± 0.38477
Lachnoanaerobaculum_HOT.083	0.00134 ± 0.006	0.00159 ± 0.00573	0 ± 0
Lachnoanaerobaculum_HOT.496	0.0006 ± 0.00269	0 ± 0	0 ± 0
Lachnoanaerobaculum_orale	0.10338 ± 0.40258	0.01901 ± 0.02095	0.02114 ± 0.02435
Lachnoanaerobaculum_saburreum	0.00053 ± 0.00239	0.00095 ± 0.00341	0.00165 ± 0.00436
Lachnoanaerobaculum_umeaense	0.50415 ± 1.71566	0.3781 ± 0.29396	0.19122 ± 0.21057
Lachnospiraceae_[G-2]_HOT.088	0.01224 ± 0.02741	0.01001 ± 0.01609	0.03311 ± 0.09154
Lachnospiraceae_[G-2]_HOT.096	0.00194 ± 0.00645	0.00422 ± 0.01077	0.00215 ± 0.00635
Lachnospiraceae_[G-3]_HOT.100	0.06663 ± 0.11654	0.26954 ± 0.34404	0.13976 ± 0.18815
Lactobacillus_johnsonii	0 ± 0	0 ± 0	0.00086 ± 0.00333
Lactobacillus_panis	0.00067 ± 0.003	0 ± 0	0 ± 0
Lactobacillus_paracasei	0 ± 0	0 ± 0	0.0008 ± 0.0031
Lactobacillus_rhamnosus	0 ± 0	0 ± 0	0.0008 ± 0.0031
Lautropia_mirabilis	1.96491 ± 3.08769	1.37985 ± 1.95855	1.75528 ± 3.09316
Leptothrix_HOT.024	0.00435 ± 0.01185	0.00291 ± 0.01048	0.0029 ± 0.00893
Leptothrix_HOT.026	0.00343 ± 0.01304	0.0009 ± 0.00325	0.00075 ± 0.00292
Leptotrichia_buccalis	0.82195 ± 1.58406	2.46601 ± 5.05945	0.55545 ± 1.0705
Leptotrichia_goodfellowii	0.01647 ± 0.06169	0.01335 ± 0.03501	0 ± 0
Leptotrichia_hofstadii	0.28839 ± 0.49585	1.17419 ± 3.25162	0.30055 ± 0.57163
Leptotrichia_hongkongensis	1.42058 ± 2.80485	0.44577 ± 0.68833	1.18109 ± 2.14544
Leptotrichia_HOT.212	0.6363 ± 0.94335	0.83357 ± 0.65777	0.73034 ± 0.90286
Leptotrichia_HOT.215	0.02776 ± 0.06198	0.13162 ± 0.22229	0.38303 ± 0.73753
Leptotrichia_HOT.217	0.00256 ± 0.00633	0.00156 ± 0.00381	0 ± 0
Leptotrichia_HOT.219	0.00662 ± 0.0296	0.08817 ± 0.29794	0.01313 ± 0.04779
Leptotrichia_HOT.221	0.0031 ± 0.01388	0.00414 ± 0.01043	0 ± 0
Leptotrichia_HOT.223	0 ± 0	0 ± 0	0.00618 ± 0.01164
Leptotrichia_HOT.225	0.56291 ± 1.16999	1.53351 ± 2.28367	0.27837 ± 0.41037
Leptotrichia_HOT.392	0.19756 ± 0.3228	0.3465 ± 0.42047	0.19104 ± 0.2386
Leptotrichia_HOT.417	0.09433 ± 0.18087	0.56659 ± 1.75487	0.3328 ± 0.84243
Leptotrichia_HOT.462	0.00885 ± 0.0195	0.01366 ± 0.0243	0.00968 ± 0.01483
Leptotrichia_HOT.463	0.00205 ± 0.00918	0.00079 ± 0.00287	0.0051 ± 0.01194
Leptotrichia_HOT.498	0.32598 ± 1.1929	0.09928 ± 0.24516	1.20277 ± 3.92182
Leptotrichia_HOT.879	0.2932 ± 0.70787	0.05138 ± 0.06745	0.23305 ± 0.2981
Leptotrichia_HOT.909	0.00323 ± 0.00822	0.00961 ± 0.01746	0.0017 ± 0.0045
Leptotrichia_shahii	1.67847 ± 3.75694	0.22667 ± 0.39974	0.93894 ± 1.52458
Leptotrichia_wadei	0.46897 ± 1.07809	0.18344 ± 0.39998	0.62135 ± 1.29357
Megasphaera_HOT.123	0 ± 0	0.00093 ± 0.00335	0.00232 ± 0.00898
Megasphaera_micronuciformis	0.00409 ± 0.01828	0 ± 0	0.00382 ± 0.01187
Microbacterium_HOT.186	0.00138 ± 0.00447	0 ± 0	0 ± 0
Moraxella_catarrhalis	0 ± 0	0.0007 ± 0.00254	0.01212 ± 0.04694
Moraxella_osloensis	0.00046 ± 0.00205	0 ± 0	0.00218 ± 0.00453
Moryella_HOT.097	0.00318 ± 0.00944	0.00535 ± 0.01136	0.00668 ± 0.01021
Moryella_HOT.419	0.01211 ± 0.027	0.00873 ± 0.0258	0.02441 ± 0.03676
Neisseria_bacilliformis	0.00248 ± 0.00511	0.03143 ± 0.09049	0.02195 ± 0.06898
Neisseria_elongata	0.16233 ± 0.23748	0.19857 ± 0.34639	0.33075 ± 0.6601
Neisseria_flava	0.19991 ± 0.3263	0.63411 ± 0.89344	0.35719 ± 0.78558
Neisseria_flavescens	0.07365 ± 0.13693	0.48769 ± 0.93924	0.07022 ± 0.09977
Neisseria_gonorrhoeae	4.34923 ± 3.34786	7.45284 ± 7.77342	3.62602 ± 2.34227
Neisseria_HOT.015	0.00867 ± 0.01348	0.00974 ± 0.01811	0.00911 ± 0.01785
Neisseria_HOT.016	0.03326 ± 0.05494	2.11675 ± 7.33848	0.13267 ± 0.29748
Neisseria_HOT.018	0.01927 ± 0.06812	0.00671 ± 0.01883	0.00057 ± 0.00222
Neisseria_HOT.020	0.00363 ± 0.00953	0.00949 ± 0.02464	0.00807 ± 0.01716
Neisseria_HOT.499	3.44988 ± 3.05671	5.44642 ± 6.02765	3.56068 ± 2.28495
Neisseria_HOT.523	0.00048 ± 0.00216	0.00221 ± 0.00431	0.00086 ± 0.00333
Neisseria_lactamica	0 ± 0	0 ± 0	0.00067 ± 0.00258
Neisseria_meningitidis	0.04954 ± 0.06486	0.33759 ± 0.57219	0.06045 ± 0.10631
Neisseria_mucosa	1.51594 ± 3.3225	0.20401 ± 0.49514	1.201 ± 3.16715
Neisseria_oralis	0.03204 ± 0.04428	0.43537 ± 1.37647	0.10003 ± 0.16024
Neisseria_pharyngis	0.11648 ± 0.15439	1.36609 ± 3.07495	0.32514 ± 0.85984
Neisseria_polysaccharea	0.01235 ± 0.01848	0.01278 ± 0.01392	0.00779 ± 0.00956
Neisseria_sicca	0.81169 ± 1.674	0.38023 ± 0.47157	0.39709 ± 0.56441
Neisseria_subflava	0.0612 ± 0.13807	0.23363 ± 0.27742	0.08051 ± 0.20957
Neisseria_weaveri	0.262 ± 0.24582	0.28747 ± 0.25188	0.22474 ± 0.27432
Olsenella_HOT.807	0 ± 0	0.0008 ± 0.00289	0.21816 ± 0.7788
Olsenella_profusa	0 ± 0	0 ± 0	0.004 ± 0.01551
Olsenella_sp	0 ± 0	0 ± 0	0.00181 ± 0.00701
Oribacterium_HOT.078	0.01601 ± 0.05136	0.0159 ± 0.0551	0.11441 ± 0.22034
Oribacterium_HOT.108	0.01744 ± 0.0266	0.01843 ± 0.04806	0.02121 ± 0.05471
Oribacterium_HOT.372	0.00747 ± 0.03343	0.00631 ± 0.02274	0.02044 ± 0.04793
Oribacterium_sinus	0.00934 ± 0.01612	0.00366 ± 0.00894	0.01466 ± 0.02936
Ottowia_HOT.894	0.01488 ± 0.05434	0.00576 ± 0.02078	0 ± 0
Parvimonas_HOT.110	0.00308 ± 0.00839	0.00156 ± 0.00381	0.01121 ± 0.01984
Parvimonas_HOT.393	0.00053 ± 0.00239	0 ± 0	0.00661 ± 0.01996
Parvimonas_micra	0.00702 ± 0.03142	0.0193 ± 0.06092	0.28935 ± 0.72486
Parvimonas_sp	0.03758 ± 0.09386	0.02287 ± 0.03751	0.10056 ± 0.21703
Peptococcus_HOT.167	0 ± 0	0.00421 ± 0.00856	0.00656 ± 0.01754
Peptococcus_HOT.168	0 ± 0	0.00076 ± 0.00273	0.00072 ± 0.00279
Peptostreptococcaceae_[XI][G-7]_HOT.106	0.02331 ± 0.06069	0.02902 ± 0.06774	0.09163 ± 0.20029
Peptostreptococcus_stomatis	0 ± 0	0.07046 ± 0.13725	0.13206 ± 0.27387
Porphyromonas_catoniae	0.41721 ± 0.54061	0.23998 ± 0.25453	0.26905 ± 0.342
Porphyromonas_endodontalis	0 ± 0	0 ± 0	0.03058 ± 0.10519
Porphyromonas_gingivalis	0 ± 0	0.0007 ± 0.00254	0.00077 ± 0.00299
Porphyromonas_HOT.275	0.05104 ± 0.08831	0.13293 ± 0.25554	0.02309 ± 0.0563
Porphyromonas_HOT.277	0.01027 ± 0.02095	0.02655 ± 0.04215	0.01721 ± 0.04646
Porphyromonas_HOT.278	0.08183 ± 0.12067	0.14622 ± 0.20895	0.03376 ± 0.05322
Porphyromonas_HOT.279	0.54764 ± 0.51967	2.20675 ± 2.94798	0.56809 ± 0.74947
Porphyromonas_HOT.284	0.04769 ± 0.07649	0.2729 ± 0.5717	0.05889 ± 0.1412
Porphyromonas_HOT.395	0 ± 0	0 ± 0	0.00076 ± 0.00293
Prevotella_denticola	0 ± 0	0 ± 0	0.00307 ± 0.00912
Prevotella_histicola	0.00666 ± 0.02439	0.01223 ± 0.04411	0.00277 ± 0.01072
Prevotella_HOT.292	0 ± 0	0 ± 0	0.0016 ± 0.0062
Prevotella_HOT.293	0 ± 0	0 ± 0	0.00309 ± 0.01198
Prevotella_HOT.299	0.00129 ± 0.00577	0.00239 ± 0.00459	0.00978 ± 0.02393
Prevotella_HOT.301	0.00374 ± 0.01671	0.00252 ± 0.00639	0.00072 ± 0.00279
Prevotella_HOT.306	0.00304 ± 0.00944	0.02523 ± 0.09098	0 ± 0
Prevotella_HOT.313	0.00847 ± 0.02979	0.00541 ± 0.0195	0.00127 ± 0.00336
Prevotella_HOT.314	0.10096 ± 0.30663	0.01748 ± 0.04552	0.00195 ± 0.00524
Prevotella_HOT.317	0.0724 ± 0.10726	0.06552 ± 0.11996	0.056 ± 0.08391
Prevotella_HOT.396	0.00838 ± 0.01594	0.0017 ± 0.00417	0.00475 ± 0.00854
Prevotella_HOT.472	0.11601 ± 0.19139	0.10272 ± 0.22707	0.15233 ± 0.30664
Prevotella_HOT.475	0.0071 ± 0.03176	0.00303 ± 0.01093	0 ± 0
Prevotella_intermedia	0.00058 ± 0.00259	0 ± 0	0 ± 0
Prevotella_loescheii	0.0221 ± 0.03259	0.02867 ± 0.05764	0.08759 ± 0.22316
Prevotella_maculosa	0.00686 ± 0.02376	0.0072 ± 0.01404	0.00421 ± 0.01084
Prevotella_melaninogenica	1.00762 ± 2.22607	0.07753 ± 0.12586	0.42825 ± 1.23076
Prevotella_micans	0.011 ± 0.03028	0.12397 ± 0.37609	0.03048 ± 0.06809
Prevotella_nigrescens	0.00111 ± 0.00344	0.00453 ± 0.01315	0.00702 ± 0.01681
Prevotella_oralis	0 ± 0	0 ± 0	0.00065 ± 0.00251
Prevotella_oris	0.02474 ± 0.05689	0.00364 ± 0.00614	0.05067 ± 0.1379
Prevotella_oulorum	0.03621 ± 0.07381	0.00085 ± 0.00307	0.0475 ± 0.06716
Prevotella_pallens	0.00045 ± 0.00203	0.01093 ± 0.02824	0.00381 ± 0.00965
Prevotella_saccharolytica	0.02378 ± 0.06329	0.0229 ± 0.04593	0.00771 ± 0.01671
Prevotella_salivae	0.01263 ± 0.03377	0.00076 ± 0.00273	0.00309 ± 0.01198
Prevotella_scopos	0.00793 ± 0.01271	0.00251 ± 0.00639	0.00252 ± 0.00715
Prevotella_veroralis	0.00533 ± 0.01794	0.00076 ± 0.00276	0.00867 ± 0.01933
Propionibacterium_acnes	0 ± 0	0 ± 0	0.00128 ± 0.00496
Propionibacterium_HOT.192	0 ± 0	0.00058 ± 0.00208	0 ± 0
Propionibacterium_HOT.193	0.00072 ± 0.00324	0 ± 0	0 ± 0
Propionibacterium_HOT.194	0.00203 ± 0.00684	0.0054 ± 0.01074	0.00245 ± 0.00672
Propionibacterium_HOT.915	0.00048 ± 0.00216	0.00152 ± 0.00546	0 ± 0
Propionibacterium_propionicum	0.04785 ± 0.12157	0.26744 ± 0.79674	0.12349 ± 0.2025
Pseudomonas_fluorescens	0.28938 ± 0.52881	0.03514 ± 0.05508	0.03902 ± 0.10777
Pseudomonas_HOT.032	0.00365 ± 0.00836	0 ± 0	0.0015 ± 0.00401
Pseudomonas_otitidis	0.00736 ± 0.02437	0 ± 0	0 ± 0
Pseudomonas_pseudoalcaligenes	0.00174 ± 0.00776	0 ± 0	0 ± 0
Pseudomonas_stutzeri	0.01473 ± 0.03394	0 ± 0	0.00192 ± 0.00744
Rothia_aeria	0.76642 ± 1.36524	0.18039 ± 0.22928	0.14881 ± 0.26216
Rothia_dentocariosa	0.11177 ± 0.11712	0.11598 ± 0.21165	0.15365 ± 0.12991
Rothia_mucilaginosa	0.02873 ± 0.04564	0.00987 ± 0.01544	0.02731 ± 0.05303
Selenomonas_artemidis	0.13468 ± 0.25726	0.35551 ± 1.16543	0.15781 ± 0.18899
Selenomonas_dianae	0.12459 ± 0.23305	0.14104 ± 0.23948	0.11825 ± 0.14698
Selenomonas_flueggei	0.02594 ± 0.04964	0.02881 ± 0.06186	0.01383 ± 0.01845
Selenomonas_HOT.126	0.00394 ± 0.01218	0.00538 ± 0.01353	0.01255 ± 0.03257
Selenomonas_HOT.133	0.00266 ± 0.0083	0.00183 ± 0.00447	0.01922 ± 0.03279
Selenomonas_HOT.134	0.0017 ± 0.00762	0.01067 ± 0.02599	0.01225 ± 0.02577
Selenomonas_HOT.136	0.00664 ± 0.0153	0 ± 0	0.0023 ± 0.00486
Selenomonas_HOT.137	0.03666 ± 0.0674	0.02534 ± 0.05472	0.05074 ± 0.07485
Selenomonas_HOT.138	0.01362 ± 0.02527	0.0146 ± 0.03142	0.01956 ± 0.02797
Selenomonas_HOT.140	0.02748 ± 0.039	0.04476 ± 0.10511	0.0319 ± 0.04562
Selenomonas_HOT.143	0.00341 ± 0.01523	0.0017 ± 0.00415	0.00425 ± 0.00945
Selenomonas_HOT.146	0.00634 ± 0.01233	0.03797 ± 0.07641	0.03479 ± 0.04262
Selenomonas_HOT.149	0.01362 ± 0.02576	0.01321 ± 0.0298	0.01271 ± 0.01904
Selenomonas_HOT.388	0.00051 ± 0.00228	0.00186 ± 0.00671	0.00057 ± 0.00222
Selenomonas_HOT.442	0 ± 0	0 ± 0	0.00245 ± 0.0051
Selenomonas_HOT.478	0.00058 ± 0.00259	0.0036 ± 0.013	0.00076 ± 0.00293
Selenomonas_HOT.479	0.03894 ± 0.06897	0.04174 ± 0.07006	0.05086 ± 0.05366
Selenomonas_HOT.481	0.09863 ± 0.16996	0.09955 ± 0.22264	0.22585 ± 0.42166
Selenomonas_HOT.892	0.03958 ± 0.08283	0.04042 ± 0.06257	0.04149 ± 0.0413
Selenomonas_infelix	0.09038 ± 0.13784	0.19767 ± 0.38098	0.19262 ± 0.22737
Selenomonas_noxia	0.43719 ± 0.58002	0.63683 ± 1.11501	0.83827 ± 0.89687
Selenomonas_sputigena	0.06122 ± 0.17452	0.21819 ± 0.53465	0.28042 ± 0.35755
Simonsiella_muelleri	0.01865 ± 0.03564	0.01479 ± 0.02588	0.01333 ± 0.01803
Solobacterium_moorei	0.0006 ± 0.00269	0.01976 ± 0.0442	0.06133 ± 0.21186
SR1_[G-1]_HOT.345	0.01508 ± 0.06191	0.01899 ± 0.03513	0.0159 ± 0.0325
SR1_[G-1]_HOT.874	0.04311 ± 0.08271	0.04947 ± 0.05838	0.06153 ± 0.14687
SR1_[G-1]_HOT.875	0.00051 ± 0.00228	0.0022 ± 0.00562	0.01168 ± 0.02627
Streptococcus_agalactiae	0.00672 ± 0.01266	0.01297 ± 0.02012	0.00352 ± 0.00532
Streptococcus_anginosus	0.11665 ± 0.14297	0.04697 ± 0.0603	0.16469 ± 0.34382
Streptococcus_australis	1.06287 ± 1.2217	0.93996 ± 0.82521	1.24492 ± 1.89518
Streptococcus_constellatus	0.04245 ± 0.07121	0.01486 ± 0.0341	0.08359 ± 0.23774
Streptococcus_cristatus	0.12331 ± 0.15705	0.39874 ± 0.93864	0.07503 ± 0.10188
Streptococcus_downei	0.02251 ± 0.03446	0.01187 ± 0.01665	0.0194 ± 0.02697
Streptococcus_gordonii	1.29708 ± 4.24231	3.00023 ± 7.91152	0.96978 ± 1.50411
Streptococcus_HOT.055	0.00116 ± 0.00358	0 ± 0	0.0092 ± 0.02842
Streptococcus_HOT.056	0.20971 ± 0.44566	0.05818 ± 0.07145	0.03502 ± 0.05192
Streptococcus_HOT.057	0.02277 ± 0.08004	0.00268 ± 0.00722	0.02107 ± 0.06176
Streptococcus_HOT.058	0.12437 ± 0.12521	0.14237 ± 0.10439	0.14169 ± 0.21608
Streptococcus_HOT.061	0.01958 ± 0.02516	0.03783 ± 0.05771	0.07144 ± 0.13637
Streptococcus_HOT.064	7.45384 ± 7.40847	5.22303 ± 4.23773	8.97294 ± 12.65488
Streptococcus_HOT.065	0.01032 ± 0.01193	0.02098 ± 0.02854	0.01709 ± 0.02197
Streptococcus_HOT.066	0.1148 ± 0.20722	0.22828 ± 0.21725	0.07679 ± 0.07854
Streptococcus_HOT.067	0.00265 ± 0.00979	0 ± 0	0.0008 ± 0.0031
Streptococcus_HOT.068	0.01618 ± 0.01812	0.01069 ± 0.01402	0.01187 ± 0.01921
Streptococcus_HOT.069	0.00886 ± 0.01464	0.00096 ± 0.00345	0.01161 ± 0.0286
Streptococcus_HOT.070	0.48322 ± 2.08168	0.10769 ± 0.14037	0.10263 ± 0.19071
Streptococcus_HOT.071	1.55361 ± 1.06497	2.71939 ± 4.98615	1.07039 ± 1.3283
Streptococcus_HOT.074	0.44355 ± 0.80527	0.25245 ± 0.22106	0.1687 ± 0.18121
Streptococcus_HOT.423	0.03809 ± 0.04657	0.02373 ± 0.03373	0.04386 ± 0.10374
Streptococcus_HOT.431	0.05086 ± 0.07779	0.04555 ± 0.05807	0.02035 ± 0.02202
Streptococcus_HOT.486	0.05965 ± 0.04008	0.07256 ± 0.05455	0.04382 ± 0.03697
Streptococcus_HOT.487	0.03179 ± 0.02625	0.05887 ± 0.04888	0.0361 ± 0.03889
Streptococcus_infantis	0.20927 ± 0.4431	0.3784 ± 0.61711	0.06496 ± 0.10889
Streptococcus_intermedius	0.74503 ± 1.28647	0.20576 ± 0.35298	0.24399 ± 0.33539
Streptococcus_mitis	2.63956 ± 3.32077	1.56989 ± 1.09651	1.76554 ± 1.56781
Streptococcus_mutans	0.10931 ± 0.42917	0 ± 0	0.01086 ± 0.01498
Streptococcus_oligofermentans	11.33987 ± 8.53972	9.27021 ± 8.47079	4.46363 ± 2.80846
Streptococcus_oralis	5.20467 ± 4.20221	2.82995 ± 1.9597	3.17511 ± 1.92272
Streptococcus_parasanguinis	0.12147 ± 0.13549	0.06502 ± 0.05571	0.87151 ± 3.04626
Streptococcus_peroris	0.15722 ± 0.30873	0.02223 ± 0.04376	1.29321 ± 3.43254
Streptococcus_pneumoniae	0.49676 ± 0.36627	0.47041 ± 0.20767	0.46997 ± 0.35028
Streptococcus_pyogenes	0.05706 ± 0.09423	0.04118 ± 0.06314	0.01851 ± 0.01612
Streptococcus_salivarius	0.14887 ± 0.21726	0.02498 ± 0.03136	0.07377 ± 0.11333
Streptococcus_sanguinis	8.81805 ± 11.89851	3.39731 ± 4.52964	5.39542 ± 9.01041
Streptococcus_sinensis	0.0197 ± 0.03421	0.02112 ± 0.04127	0.02872 ± 0.0356
Streptococcus_sobrinus	0.98418 ± 0.97275	1.21164 ± 1.79536	0.75479 ± 0.56521
Streptococcus_vestibularis	0.07352 ± 0.22222	0.00552 ± 0.01088	0.00784 ± 0.01767
Tannerella_forsythia	0 ± 0	0.00321 ± 0.01157	0 ± 0
Tannerella_HOT.286	0.14379 ± 0.29381	0.13501 ± 0.18607	0.11473 ± 0.1731
Tannerella_HOT.916	0 ± 0	0.0007 ± 0.00254	0 ± 0
Terrahaemophilus_aromaticivorans	0.49394 ± 0.94527	0.41328 ± 0.77752	0.25195 ± 0.3152
TM7_[G-1]_HOT.346	0.12747 ± 0.48112	1.33978 ± 3.93284	2.57354 ± 4.59607
TM7_[G-1]_HOT.347	1.06679 ± 3.96109	0.13373 ± 0.35514	0.1938 ± 0.34631
TM7_[G-1]_HOT.348	0.3339 ± 0.55539	1.57991 ± 3.60922	0.56995 ± 0.99991
TM7_[G-1]_HOT.349	0 ± 0	0.55516 ± 2.00167	0.02231 ± 0.07998
TM7_[G-1]_HOT.352	0.00676 ± 0.02791	0 ± 0	0.00256 ± 0.00992
TM7_[G-1]_HOT.353	0.10693 ± 0.27993	0.26429 ± 0.47728	0.18947 ± 0.31558
TM7_[G-1]_HOT.488	0.00249 ± 0.00848	0.00172 ± 0.00423	0.00798 ± 0.01945
TM7_[G-3]_HOT.351	0.02036 ± 0.05089	0.04211 ± 0.10282	0.00278 ± 0.00587
TM7_[G-5]_HOT.356	0 ± 0	0 ± 0	0.00076 ± 0.00293
TM7_[G-5]_HOT.437	0.00044 ± 0.00198	0 ± 0	0.14005 ± 0.46406
Treponema_HOT.237	0.00053 ± 0.00239	0 ± 0	0 ± 0
Treponema_HOT.268	0.00111 ± 0.00343	0 ± 0	0 ± 0
Treponema_HOT.269	0.00405 ± 0.01811	0 ± 0	0 ± 0
Treponema_medium	0 ± 0	0 ± 0	0.00076 ± 0.00293
Treponema_socranskii	0.01495 ± 0.06686	0.00581 ± 0.01093	0.04314 ± 0.09122
Variovorax_paradoxus	0.00058 ± 0.00259	0 ± 0	0 ± 0
Veillonella_atypica	0.91147 ± 1.23916	0.43677 ± 0.42247	0.44767 ± 0.28054
Veillonella_denticariosi	0.0358 ± 0.04997	0.01815 ± 0.01744	0.01401 ± 0.02025
Veillonella_dispar	0.24716 ± 0.50165	0.11521 ± 0.2632	0.39762 ± 0.77301
Veillonella_HOT.780	0.43798 ± 1.25084	0.10466 ± 0.11597	0.05322 ± 0.08743
Veillonella_HOT.917	0.00635 ± 0.00888	0.00577 ± 0.00842	0.00446 ± 0.00729
Veillonella_parvula	7.99713 ± 10.70539	6.70136 ± 7.45062	9.36834 ± 9.69569
Veillonella_rogosae	0.04435 ± 0.07195	0.08119 ± 0.15235	0.02422 ± 0.03145
Veillonellaceae_[G-1]_HOT.129	0 ± 0	0.0027 ± 0.00975	0.01364 ± 0.03937
Veillonellaceae_[G-1]_HOT.145	0 ± 0	0 ± 0	0.00303 ± 0.01173
Veillonellaceae_[G-1]_HOT.148	0 ± 0	0.0018 ± 0.0065	0.01018 ± 0.02759
Veillonellaceae_[G-1]_HOT.150	0 ± 0	0 ± 0	0.01923 ± 0.0407
Veillonellaceae_[G-1]_HOT.155	0 ± 0	0.05124 ± 0.16801	0.15529 ± 0.50434
Veillonellaceae_[G-1]_HOT.918	0.00057 ± 0.00254	0.0026 ± 0.00688	0.00375 ± 0.01187
