# Supplementary material for: Characterizing oral microbial communities across dentition states and colonization niches
Source: Microbiome. 2018 Apr 10;6:67. doi: 10.1186/s40168-018-0443-2 (PMC5891995; doi:10.1186/s40168-018-0443-2)
Supplement: Supplementary file 7 — Table S3. Predicted functions in the salivary, supragingival and subgingival microbiomes. Values are represented as a percent abundance. (XLSX 45 kb) [file 40168_2018_443_MOESM7_ESM.xlsx]

## Sheet: Predicted function
Function	Mean abundance in saliva						Mean abundance in supragingival samples				Mean abundance in subgingival samples
	Predentate	Primary	Mixed	Permanent	Adult		Primary	Mixed	Permanent		Primary	Mixed	Permanent
Amino Acid Metabolism	0.0891986	0.0901057	0.0906515	0.0906243	0.0903135		0.0923491	0.0946213	0.0940842		0.0928974	0.0922414	0.0926821
Biosynthesis of Other Secondary Metabolites	0.00617905	0.00655457	0.00655575	0.00645377	0.00646082		0.00727043	0.00749407	0.00773164		0.00732892	0.00718089	0.00736972
Cancers	0.000125389	0.000319682	0.000266029	0.00035505	0.000372103		0.000446058	0.000517159	0.00059335		0.000631477	0.000587528	0.000773569
Carbohydrate Metabolism	0.102268	0.0989727	0.098005	0.100531	0.0999675		0.0994621	0.097165	0.0974156		0.0961686	0.094775	0.0966261
Cardiovascular Diseases	7.44987e-07	1.46522e-06	7.61216e-07	1.37175e-05	1.4731e-05		9.60472e-07	1.43711e-07	1.57868e-07		4.93873e-06	3.44829e-06	1.57721e-05
Cell Communication	9.99809e-08	1.55836e-06	1.75941e-06	1.22627e-06	2.43779e-06		7.56373e-07	7.79252e-07	1.08343e-06		1.29809e-06	2.52583e-07	2.00892e-06
Cell Growth and Death	0.00600864	0.00588609	0.00588474	0.00572066	0.00581557		0.00563474	0.00568141	0.00561994		0.00567503	0.00593994	0.00566821
Cell Motility	0.00296303	0.00674456	0.00598465	0.0079418	0.00776831		0.00804928	0.00934432	0.00923916		0.00885348	0.00932354	0.0130251
Cellular Processes and Signaling	0.0282678	0.0324708	0.0332011	0.0322807	0.0321546		0.0332715	0.0355987	0.0338643		0.0354217	0.0360347	0.0352503
Circulatory System	3.39336e-05	0.000226111	0.000285144	0.000209278	0.000213457		0.000259741	0.000373528	0.000241223		0.000245639	0.0002943	0.000162688
Digestive System	0.000525689	0.000509899	0.000525601	0.000512908	0.000520784		0.000541255	0.000504776	0.000475154		0.000511331	0.000546591	0.000489294
Endocrine System	0.00136015	0.00186195	0.00182881	0.00204484	0.00208566		0.00213317	0.00226753	0.00224811		0.00225195	0.00218095	0.00222902
Energy Metabolism	0.0450666	0.0495968	0.0493307	0.048511	0.0480788		0.0523537	0.0550774	0.0544854		0.0532023	0.053999	0.052482
Environmental Adaptation	0.0010187	0.00104742	0.00103097	0.00103683	0.0010518		0.0010205	0.00106453	0.00108557		0.0010751	0.00114281	0.00119779
Enzyme Families	0.0222354	0.0211353	0.0212318	0.0213867	0.0212346		0.0206313	0.0201842	0.0202878		0.0206125	0.0208115	0.020426
Excretory System	4.64711e-05	9.17898e-05	6.22582e-05	8.90497e-05	9.73085e-05		0.000135226	0.000102078	0.000175727		0.000203436	0.000118707	0.000194529
Folding, Sorting and Degradation	0.0247155	0.0257987	0.0258243	0.024921	0.0250414		0.0252988	0.0261421	0.0257943		0.0255902	0.0265476	0.0250543
Genetic Information Processing	0.0284111	0.0293013	0.0295684	0.0283552	0.0284311		0.0292592	0.0305052	0.0299828		0.0293967	0.0301926	0.0291199
Glycan Biosynthesis and Metabolism	0.0253103	0.0263281	0.0262834	0.0248635	0.0249441		0.026306	0.0271073	0.0263823		0.027006	0.0280698	0.026546
Immune System	6.22467e-05	0.000110555	8.40481e-05	0.000108645	0.000122686		0.000143522	0.000176015	0.00023215		0.000235394	0.000317738	0.000350941
Immune System Diseases	0.000569756	0.000588569	0.000608233	0.000576005	0.000588646		0.000544599	0.000571892	0.000538976		0.000558583	0.000558637	0.000517758
Infectious Diseases	0.0056838	0.00489457	0.00495465	0.00511217	0.00507979		0.00433847	0.00400068	0.00402723		0.0042705	0.00438133	0.00433892
Lipid Metabolism	0.0285926	0.0283142	0.0288821	0.0298558	0.0299986		0.0280883	0.0279048	0.027412		0.0274937	0.0271236	0.0275728
Membrane Transport	0.147209	0.138161	0.136665	0.142315	0.14065		0.139269	0.129613	0.135157		0.134793	0.126527	0.137177
Metabolic Diseases	0.00111675	0.001111	0.00109284	0.00108749	0.00109101		0.00106942	0.00106523	0.00112938		0.00110195	0.00112356	0.00110973
Metabolism	0.0230377	0.0229953	0.0229675	0.023957	0.023841		0.023295	0.0229114	0.0231578		0.0235494	0.0234317	0.0239298
Metabolism of Cofactors and Vitamins	0.038196	0.0410257	0.0406617	0.0392809	0.0391518		0.0441312	0.0458256	0.0465002		0.0453588	0.0454849	0.0449398
Metabolism of Other Amino Acids	0.0166437	0.0162686	0.016337	0.0166402	0.0167501		0.0158275	0.0156434	0.0158647		0.0161145	0.0160635	0.0160481
Metabolism of Terpenoids and Polyketides	0.0171835	0.0170885	0.0170894	0.0173524	0.0175934		0.0172536	0.0173057	0.0179889		0.0175889	0.017729	0.0176596
Nervous System	0.000574371	0.000585746	0.000564504	0.000554046	0.000570825		0.000603919	0.000595967	0.000675817		0.000657642	0.000618957	0.000695712
Neurodegenerative Diseases	0.00128587	0.00196636	0.00215484	0.00195742	0.00195915		0.00210067	0.0024863	0.00202497		0.0021067	0.00224616	0.00177184
Nucleotide Metabolism	0.0509022	0.0483536	0.0485433	0.0468949	0.0474095		0.0466132	0.045754	0.0463882		0.0466801	0.0473462	0.0455267
Poorly Characterized	0.04931	0.050783	0.0512317	0.050301	0.0503779		0.0502418	0.0507245	0.0494703		0.0504322	0.0508858	0.0498944
Replication and Repair	0.100353	0.0995954	0.0998342	0.0948422	0.0963311		0.0960675	0.0971178	0.0953972		0.0959932	0.0996379	0.0932868
Sensory System	0	0	0	0	0		0	0	0		0	0	0
Signal Transduction	0.0133896	0.013581	0.0134448	0.0148112	0.0144871		0.0130864	0.012721	0.0127695		0.0135339	0.0129441	0.014672
Signaling Molecules and Interaction	0.00403169	0.00313208	0.00321658	0.00331576	0.00332424		0.00281843	0.00240677	0.00243161		0.00260021	0.00248279	0.00249462
Transcription	0.0251261	0.0239673	0.0241406	0.0247251	0.0245196		0.023002	0.0220699	0.0218189		0.022863	0.0223734	0.0229054
Translation	0.0715483	0.07033	0.0704378	0.0668585	0.0676131		0.0670334	0.0675381	0.0671178		0.0666976	0.0690126	0.0648368
Transport and Catabolism	0.00224393	0.00222822	0.00226406	0.00229079	0.00234506		0.00224747	0.00221302	0.00217995		0.00224333	0.00223991	0.00208786
Xenobiotics Biodegradation and Metabolism	0.0192053	0.0179645	0.0183022	0.0213111	0.0216266		0.0178008	0.0176035	0.0180094		0.0180495	0.0174804	0.0188686
