# Supplementary material for: Characterizing oral microbial communities across dentition states and colonization niches
Source: Microbiome. 2018 Apr 10;6:67. doi: 10.1186/s40168-018-0443-2 (PMC5891995; doi:10.1186/s40168-018-0443-2)
Supplement: Supplementary file 9 — Table S5. Relative abundances of species level operational taxonomic units (s-OTUs) in the subgingival microbiome. Values are represented as a percent with standard deviations. (XLSX 73 kb) [file 40168_2018_443_MOESM9_ESM.xlsx]

## Sheet: subgingival 
	Mean abundance ± standard deviation
	Primary	Mixed	Permanent
Abiotrophia defectiva	0.31709 ± 0.2831	0.31779 ± 0.55453	0.11879 ± 0.15238
Acinetobacter baumannii	0.01364 ± 0.03403	0.00766 ± 0.01127	0.02736 ± 0.05115
Acinetobacter HOT.408	0.05159 ± 0.11179	0.03271 ± 0.07612	0.09309 ± 0.21167
Actinobaculum HOT.183	0.00346 ± 0.00946	0.00824 ± 0.02108	0.00966 ± 0.02188
Actinomyces cardiffensis	0.00106 ± 0.00357	0 ± 0	0 ± 0
Actinomyces dentalis	0.00336 ± 0.01502	0.02216 ± 0.04617	0.03817 ± 0.05998
Actinomyces georgiae	0.01654 ± 0.02842	0.00241 ± 0.00606	0.01471 ± 0.03336
Actinomyces gerencseriae	0.0465 ± 0.07128	0.00946 ± 0.03409	0.11459 ± 0.26578
Actinomyces graevenitzii	0.05274 ± 0.1875	0.0016 ± 0.00397	0.01158 ± 0.02228
Actinomyces HOT.169	0.5181 ± 1.36517	0.09615 ± 0.23689	0.92366 ± 3.0851
Actinomyces HOT.170	0.15078 ± 0.32421	0.01686 ± 0.02275	0.06129 ± 0.09847
Actinomyces HOT.171	0.73194 ± 1.17047	0.11609 ± 0.1097	0.41004 ± 0.4053
Actinomyces HOT.172	0.03574 ± 0.05227	0.02483 ± 0.03577	0.0404 ± 0.04661
Actinomyces HOT.175	0.21576 ± 0.33038	0.14086 ± 0.30894	0.5747 ± 1.19472
Actinomyces HOT.177	0.21767 ± 0.59572	0.04747 ± 0.07751	0.05497 ± 0.14132
Actinomyces HOT.178	0 ± 0	0 ± 0	0.00765 ± 0.01908
Actinomyces HOT.180	0.02265 ± 0.02162	0.05794 ± 0.12528	0.03962 ± 0.057
Actinomyces HOT.181	0.00129 ± 0.00414	0.00074 ± 0.00266	0.00816 ± 0.01775
Actinomyces HOT.414	0 ± 0	0.00547 ± 0.01703	0.00265 ± 0.00773
Actinomyces HOT.448	0.3947 ± 0.78101	0.03591 ± 0.06624	0.07742 ± 0.15697
Actinomyces HOT.449	0.00031 ± 0.00137	0.01836 ± 0.03908	0.02221 ± 0.03502
Actinomyces HOT.525	0.00177 ± 0.00436	0.00508 ± 0.01261	0.01148 ± 0.02916
Actinomyces HOT.848	0.00309 ± 0.00815	0.00405 ± 0.01461	0.00158 ± 0.00613
Actinomyces HOT.877	0.01214 ± 0.02786	0.01767 ± 0.02033	0.034 ± 0.04128
Actinomyces HOT.896	0.00092 ± 0.0041	0.02222 ± 0.0775	0.00253 ± 0.00525
Actinomyces HOT.897	0.00052 ± 0.00232	0.03226 ± 0.09932	0.00346 ± 0.00806
Actinomyces israelii	0.00166 ± 0.00742	0.00595 ± 0.02146	0.01749 ± 0.033
Actinomyces johnsonii	0.18856 ± 0.56963	0.01848 ± 0.01962	0.04957 ± 0.08726
Actinomyces massiliensis	0.03247 ± 0.03941	0.01011 ± 0.01176	0.02854 ± 0.09031
Actinomyces meyeri	0.05482 ± 0.09037	0.04382 ± 0.04395	0.04381 ± 0.04793
Actinomyces naeslundii	1.15576 ± 1.9551	0.13113 ± 0.15832	0.7264 ± 1.99469
Actinomyces odontolyticus	0.01096 ± 0.02122	0.00977 ± 0.01504	0.01093 ± 0.01286
Actinomyces oricola	0.00443 ± 0.00714	0.0011 ± 0.00287	0.0042 ± 0.00847
Actinomyces oris	0.25754 ± 0.46567	0.04227 ± 0.0361	0.14973 ± 0.16823
Actinomyces radicidentis	0.03965 ± 0.07572	0.00816 ± 0.02318	0.00867 ± 0.01205
Actinomyces timonensis	0.00188 ± 0.00462	0.00211 ± 0.0076	0.00088 ± 0.00339
Afipia broomeae	0.00311 ± 0.00776	0 ± 0	0.00788 ± 0.01673
Afipia HOT.636	0 ± 0	0 ± 0	0.00799 ± 0.03093
Afipia HOT.652	0 ± 0	0 ± 0	0.00429 ± 0.0117
Aggregatibacter actinomycetemcomitans	0 ± 0	0.00221 ± 0.00671	0.00654 ± 0.02196
Aggregatibacter aphrophilus	0.0148 ± 0.05432	0.25767 ± 0.52916	0.01896 ± 0.0369
Aggregatibacter HOT.458	0.06949 ± 0.23476	0.15408 ± 0.21199	0.08134 ± 0.21726
Aggregatibacter HOT.512	0.00896 ± 0.01986	0.06551 ± 0.11862	0.01292 ± 0.02775
Aggregatibacter HOT.513	0.03988 ± 0.09571	0.18587 ± 0.51775	0.05264 ± 0.09849
Aggregatibacter HOT.898	0.024 ± 0.05624	0.05607 ± 0.06349	0.03022 ± 0.04074
Aggregatibacter paraphrophilus	0.00874 ± 0.02679	0.04103 ± 0.06265	0.00713 ± 0.01339
Aggregatibacter segnis	0.02312 ± 0.04789	0.09728 ± 0.17049	0.05607 ± 0.14367
Alloprevotella HOT.308	0.00343 ± 0.01113	0.00595 ± 0.0146	0.00175 ± 0.00462
Alloprevotella HOT.473	1.4797 ± 2.50633	6.29801 ± 10.95653	0.46082 ± 0.79674
Alloprevotella HOT.474	0.00104 ± 0.00335	0.03304 ± 0.06594	0.00573 ± 0.01516
Alloprevotella HOT.912	0.0108 ± 0.03964	0.00998 ± 0.02422	0.00326 ± 0.01262
Alloprevotella HOT.913	0.01144 ± 0.04222	0.0072 ± 0.01663	0.00659 ± 0.01511
Alloprevotella HOT.914	0.00359 ± 0.0096	0.00588 ± 0.0118	0.0009 ± 0.00348
Alloprevotella rava	0 ± 0	0.00284 ± 0.01023	0.01009 ± 0.03553
Alloprevotella tannerae	0 ± 0	0.05592 ± 0.10634	0.06565 ± 0.1305
Atopobium HOT.199	0 ± 0	0 ± 0	0.00405 ± 0.01568
Atopobium parvulum	0.00646 ± 0.01593	0.00186 ± 0.0067	0.01533 ± 0.02324
Atopobium rimae	0.0009 ± 0.00401	0 ± 0	0.08432 ± 0.17082
Bacillus anthracis	0.0041 ± 0.01364	0 ± 0	0.02491 ± 0.07292
Bacillus clausii	0.43926 ± 1.37254	0.19878 ± 0.37181	1.69925 ± 3.54581
Bacillus subtilis	0.00113 ± 0.00349	0.00092 ± 0.00331	0.00098 ± 0.0038
Bacteroidales [G-2] HOT.274	0.00134 ± 0.00601	0.07208 ± 0.14607	0.0176 ± 0.03184
Bergeyella HOT.322	0.04754 ± 0.04569	0.07653 ± 0.11182	0.03668 ± 0.03751
Bergeyella HOT.900	0.01038 ± 0.02112	0.02131 ± 0.03582	0.02092 ± 0.05381
Bergeyella HOT.907	0 ± 0	0.00235 ± 0.00847	0 ± 0
Campylobacter concisus	0.09225 ± 0.103	0.05068 ± 0.05478	0.06523 ± 0.0725
Campylobacter curvus	0.04393 ± 0.09159	0.0211 ± 0.03012	0.03914 ± 0.06735
Campylobacter gracilis	0.1682 ± 0.21092	0.12784 ± 0.19224	0.25902 ± 0.25796
Campylobacter HOT.044	0 ± 0	0.01493 ± 0.03086	0.0061 ± 0.01418
Campylobacter rectus	0.01594 ± 0.02216	0.02144 ± 0.03114	0.05004 ± 0.07257
Campylobacter showae	0.07053 ± 0.10114	0.18155 ± 0.26878	0.09363 ± 0.10633
Campylobacter sputorum	0.0003 ± 0.00134	0.00139 ± 0.00338	0.00714 ± 0.01212
Capnocytophaga gingivalis	0.14471 ± 0.2487	0.09521 ± 0.11791	0.07433 ± 0.12896
Capnocytophaga granulosa	0.12185 ± 0.26103	0.05319 ± 0.06133	0.08966 ± 0.21294
Capnocytophaga haemolytica	0 ± 0	0.00642 ± 0.02315	0 ± 0
Capnocytophaga HOT.323	0.00688 ± 0.02368	0.00074 ± 0.00268	0.0026 ± 0.00766
Capnocytophaga HOT.324	0.00564 ± 0.0133	0.0188 ± 0.03745	0.02702 ± 0.05736
Capnocytophaga HOT.326	0.02727 ± 0.07114	0.03059 ± 0.05959	0.17766 ± 0.46767
Capnocytophaga HOT.332	0.00253 ± 0.00918	0.00842 ± 0.01254	0.00838 ± 0.02011
Capnocytophaga HOT.335	0.01448 ± 0.04411	0.0046 ± 0.00704	0.00288 ± 0.00805
Capnocytophaga HOT.336	0.00315 ± 0.01003	0.01711 ± 0.0385	0.00156 ± 0.00411
Capnocytophaga HOT.338	0.01668 ± 0.04272	0.00551 ± 0.01284	0.02209 ± 0.04413
Capnocytophaga HOT.380	0.00054 ± 0.00243	0.00372 ± 0.01082	0.01704 ± 0.0438
Capnocytophaga HOT.412	0.00525 ± 0.02024	0.01617 ± 0.03989	0.01837 ± 0.05882
Capnocytophaga HOT.863	0.08331 ± 0.18445	0.01621 ± 0.02242	0.03516 ± 0.06084
Capnocytophaga HOT.864	0.01184 ± 0.03615	0.02317 ± 0.04646	0.11804 ± 0.20268
Capnocytophaga HOT.878	0.01677 ± 0.0562	0.00106 ± 0.00384	0 ± 0
Capnocytophaga HOT.901	0.10475 ± 0.24152	0.01826 ± 0.03213	0.01351 ± 0.02787
Capnocytophaga HOT.902	0.00222 ± 0.00468	0.00624 ± 0.01063	0.01234 ± 0.02438
Capnocytophaga HOT.903	0 ± 0	0.00183 ± 0.00661	0.0019 ± 0.00737
Capnocytophaga leadbetteri	0.5128 ± 1.06498	0.29469 ± 0.3765	0.23277 ± 0.35313
Capnocytophaga ochracea	0.00052 ± 0.00232	0 ± 0	0.0015 ± 0.0058
Capnocytophaga sputigena	0.50688 ± 0.91014	0.28574 ± 0.38498	0.13634 ± 0.25374
Cardiobacterium hominis	0.03324 ± 0.05606	0.02452 ± 0.04103	0.01158 ± 0.02378
Cardiobacterium valvulum	0 ± 0	0.012 ± 0.02134	0.0079 ± 0.02013
Catonella HOT.164	0.00143 ± 0.00439	0 ± 0	0.00088 ± 0.00339
Catonella HOT.451	0 ± 0	0.00235 ± 0.00847	0 ± 0
Catonella morbi	0.16188 ± 0.36944	0.31839 ± 0.48297	0.24119 ± 0.30348
Centipeda periodontii	0.01209 ± 0.05405	0.07881 ± 0.15851	0.09878 ± 0.19708
Clostridiales [F-2][G-1] HOT.075	0.06374 ± 0.16703	0.13452 ± 0.32035	0.47784 ± 1.31439
Comamonas testosteroni	0.01736 ± 0.04101	0.0065 ± 0.02344	0.0078 ± 0.02345
Corynebacterium durum	0.49476 ± 1.08116	0.09927 ± 0.14568	0.0699 ± 0.12624
Corynebacterium matruchotii	1.50998 ± 2.59958	0.90189 ± 0.98523	0.6949 ± 0.6985
Corynebacterium mucifaciens	0.00212 ± 0.00714	0.00035 ± 0.00128	0 ± 0
Delftia acidovorans	0.0019 ± 0.00848	0 ± 0	0 ± 0
Dialister HOT.119	0 ± 0	0.00135 ± 0.00487	0.0034 ± 0.00743
Dialister HOT.502	0.00807 ± 0.03611	0.00615 ± 0.01738	0.05597 ± 0.18438
Dialister invisus	0.02392 ± 0.10698	0.14965 ± 0.49137	0.35221 ± 0.86654
Dialister pneumosintes	0 ± 0	0 ± 0	0.05533 ± 0.13141
Eikenella corrodens	0.16443 ± 0.49513	0.04714 ± 0.03439	0.03821 ± 0.03005
Eikenella HOT.011	0.00251 ± 0.00634	0.0013 ± 0.00469	0.00088 ± 0.00339
Enterobacter cancerogenus	0.01366 ± 0.04084	0.00296 ± 0.01066	0 ± 0
Enterobacter hormaechei	0.00633 ± 0.01346	0.00074 ± 0.00266	0.00329 ± 0.00887
Enterobacter sakazakii	0.00111 ± 0.00496	0 ± 0	0 ± 0
Enterococcus casseliflavus	0.7731 ± 1.27273	0.45129 ± 0.89825	1.11198 ± 2.22296
Enterococcus durans	0.03452 ± 0.06436	0.01577 ± 0.03346	0.10582 ± 0.21273
Enterococcus faecalis	0.00373 ± 0.00719	0.00212 ± 0.00552	0.00869 ± 0.01949
Enterococcus italicus	0.06634 ± 0.12048	0.03373 ± 0.05194	0.06634 ± 0.13739
Enterococcus saccharolyticus	0.29647 ± 0.52592	0.11087 ± 0.15913	0.60771 ± 1.26023
Escherichia coli	0.00061 ± 0.00273	0 ± 0	0.00329 ± 0.00887
Eubacterium [XI][G-3] brachy	0.08539 ± 0.29206	0.02381 ± 0.03933	0.22716 ± 0.35274
Eubacterium [XI][G-7] yurii	0.10773 ± 0.24523	0.14927 ± 0.39049	0.06502 ± 0.10773
Eubacterium [XIVa][G-1] saburreum	0.14284 ± 0.17394	0.15996 ± 0.25708	0.44501 ± 0.59897
Filifactor alocis	0.00808 ± 0.0228	0.00209 ± 0.00548	0.09546 ± 0.33033
Fusobacterium gonidiaformans	0.00148 ± 0.00363	0.00035 ± 0.00128	0.00154 ± 0.00406
Fusobacterium HOT.203	0.192 ± 0.39103	0.11845 ± 0.14721	0.24658 ± 0.34787
Fusobacterium HOT.205	1.17938 ± 2.14335	0.43391 ± 0.59873	1.41809 ± 1.8459
Fusobacterium HOT.370	0.00052 ± 0.00232	0.01446 ± 0.01829	0.00378 ± 0.01178
Fusobacterium naviforme	0.75774 ± 1.96698	0.57248 ± 1.71445	1.57753 ± 3.65629
Fusobacterium nucleatum	5.51616 ± 7.98162	5.66741 ± 4.30892	6.60714 ± 6.25286
Fusobacterium periodonticum	0.23975 ± 0.42484	1.47933 ± 1.68841	0.78423 ± 1.78025
Gemella bergeri	0.00505 ± 0.01328	0.00149 ± 0.00363	0.0042 ± 0.00922
Gemella haemolysans	1.42238 ± 2.5412	2.84626 ± 4.26328	0.94701 ± 1.08823
Gemella morbillorum	0.74454 ± 1.04663	1.24394 ± 1.0391	0.69818 ± 0.4952
Gemella sanguinis	0.2122 ± 0.45867	0.2764 ± 0.38107	0.12991 ± 0.11558
GN02 [G-1] HOT.871	0.0094 ± 0.03745	0.00063 ± 0.00226	0 ± 0
GN02 [G-1] HOT.872	0.00319 ± 0.01127	0.00223 ± 0.00679	0.02055 ± 0.04228
Granulicatella adiacens	1.51806 ± 1.11454	2.1635 ± 1.15633	0.93049 ± 0.58761
Granulicatella elegans	0.68776 ± 1.01756	1.05855 ± 1.06322	0.20256 ± 0.27825
Haemophilus aegyptius	0.00308 ± 0.00948	0 ± 0	0.00459 ± 0.01226
Haemophilus ducreyi	0 ± 0	0.00169 ± 0.00429	0.00204 ± 0.00791
Haemophilus haemolyticus	0.14571 ± 0.28468	0.36842 ± 0.36117	0.27943 ± 0.4001
Haemophilus HOT.035	0.0637 ± 0.15737	0.36649 ± 0.63554	0.02524 ± 0.05912
Haemophilus HOT.036	0.07635 ± 0.15132	0.1017 ± 0.15323	0.07672 ± 0.14241
Haemophilus HOT.908	0.09382 ± 0.32636	0.04307 ± 0.0308	0.04716 ± 0.07575
Haemophilus influenzae	0.00664 ± 0.01433	0.0409 ± 0.06083	0.01698 ± 0.02931
Haemophilus parainfluenzae	0.09145 ± 0.13264	0.42192 ± 0.66982	0.48402 ± 1.27643
Johnsonella HOT.166	0 ± 0	0.00035 ± 0.00128	0 ± 0
Johnsonella ignava	0.00336 ± 0.01502	0.05296 ± 0.08938	0.03201 ± 0.05437
Kingella denitrificans	0.08273 ± 0.10013	0.28483 ± 0.83777	0.02239 ± 0.02717
Kingella HOT.012	0.01225 ± 0.03429	0.02564 ± 0.03673	0.00223 ± 0.00488
Kingella HOT.459	0.01194 ± 0.01717	0.02003 ± 0.02991	0.00943 ± 0.01082
Kingella kingae	0.01544 ± 0.01529	0.00984 ± 0.01478	0.00691 ± 0.01101
Kingella oralis	0.7556 ± 1.61056	0.17565 ± 0.21616	0.32022 ± 0.42962
Lachnoanaerobaculum HOT.083	0.00322 ± 0.00689	0.00291 ± 0.00796	0.00707 ± 0.01432
Lachnoanaerobaculum HOT.496	0.00055 ± 0.00247	0.00207 ± 0.00747	0.00313 ± 0.00539
Lachnoanaerobaculum orale	0.11441 ± 0.35352	0.01706 ± 0.01818	0.05157 ± 0.08078
Lachnoanaerobaculum saburreum	0.00041 ± 0.00185	0 ± 0	0.00453 ± 0.01386
Lachnoanaerobaculum umeaense	0.55526 ± 1.62365	0.27396 ± 0.34804	0.11537 ± 0.09783
Lachnospiraceae [G-2] HOT.088	0.00785 ± 0.02171	0.05703 ± 0.10171	0.07793 ± 0.20499
Lachnospiraceae [G-2] HOT.096	0.00403 ± 0.01188	0.01357 ± 0.0367	0.01107 ± 0.03168
Lachnospiraceae [G-3] HOT.100	0.09924 ± 0.16287	0.20116 ± 0.29383	0.23728 ± 0.39342
Lactobacillus acidophilus	0 ± 0	0 ± 0	0.00163 ± 0.00631
Lactobacillus brevis	0 ± 0	0 ± 0	0.00098 ± 0.0038
Lactobacillus crispatus	0.00031 ± 0.00137	0 ± 0	0 ± 0
Lactobacillus gasseri	0 ± 0	0.00148 ± 0.00533	0 ± 0
Lactobacillus iners	0 ± 0	0 ± 0	0.00133 ± 0.00515
Lactobacillus johnsonii	0.0007 ± 0.00312	0 ± 0	0 ± 0
Lactobacillus paracasei	0 ± 0	0 ± 0	0.00487 ± 0.01559
Lactobacillus reuteri	0 ± 0	0 ± 0	0.00075 ± 0.0029
Lactobacillus rhamnosus	0.00055 ± 0.00247	0 ± 0	0.01818 ± 0.06685
Lautropia mirabilis	0.8334 ± 1.16646	0.70088 ± 1.27441	0.32845 ± 0.64371
Leptothrix HOT.024	0.0144 ± 0.02426	0.00358 ± 0.01071	0.0526 ± 0.121
Leptothrix HOT.025	0.00068 ± 0.00209	0.00297 ± 0.01071	0.00306 ± 0.01187
Leptothrix HOT.026	0.00623 ± 0.01278	0.00222 ± 0.00799	0.02757 ± 0.06296
Leptotrichia buccalis	0.12995 ± 0.16686	1.03512 ± 2.56836	0.33441 ± 0.8725
Leptotrichia goodfellowii	0.02217 ± 0.08923	0.04015 ± 0.13162	0.0183 ± 0.06724
Leptotrichia hofstadii	0.01379 ± 0.02685	0.04642 ± 0.12007	0.04779 ± 0.10589
Leptotrichia hongkongensis	0.88263 ± 1.54587	0.14823 ± 0.1882	0.11797 ± 0.12484
Leptotrichia HOT.212	0.33438 ± 0.50747	0.38326 ± 0.2743	0.13465 ± 0.20026
Leptotrichia HOT.215	0.02886 ± 0.06271	0.09219 ± 0.14735	0.12937 ± 0.29951
Leptotrichia HOT.217	0.00067 ± 0.003	0.00074 ± 0.00268	0 ± 0
Leptotrichia HOT.219	0.0123 ± 0.04377	0.00398 ± 0.0101	0.0019 ± 0.00737
Leptotrichia HOT.221	0.0155 ± 0.03016	0.00411 ± 0.01351	0.00075 ± 0.0029
Leptotrichia HOT.223	0.0043 ± 0.01739	0 ± 0	0.00775 ± 0.01822
Leptotrichia HOT.225	0.19006 ± 0.4109	0.25523 ± 0.26146	0.14907 ± 0.37684
Leptotrichia HOT.392	0.04206 ± 0.09313	0.23912 ± 0.30172	0.10454 ± 0.18668
Leptotrichia HOT.417	0.02823 ± 0.10393	0.16636 ± 0.35756	0.36787 ± 0.83676
Leptotrichia HOT.462	0.01018 ± 0.03933	0.00385 ± 0.00633	0.01398 ± 0.02065
Leptotrichia HOT.463	0 ± 0	0.006 ± 0.01546	0.00789 ± 0.03054
Leptotrichia HOT.498	0.0521 ± 0.20345	0.13519 ± 0.35931	0.71783 ± 1.46321
Leptotrichia HOT.879	0.24786 ± 0.48458	0.03986 ± 0.05205	0.0487 ± 0.05763
Leptotrichia HOT.909	0.00209 ± 0.00935	0.00142 ± 0.00512	0.00234 ± 0.00488
Leptotrichia shahii	0.44708 ± 0.95286	0.20007 ± 0.38531	0.59797 ± 1.15889
Leptotrichia wadei	0.27666 ± 1.09453	0.17015 ± 0.34717	0.24514 ± 0.46145
Megasphaera HOT.123	0.00131 ± 0.00407	0.00125 ± 0.00452	0.03112 ± 0.0782
Megasphaera HOT.841	0 ± 0	0 ± 0	0.0019 ± 0.00502
Megasphaera micronuciformis	0.00209 ± 0.00935	0.00093 ± 0.00335	0.063 ± 0.09646
Microbacterium HOT.185	0.00777 ± 0.01604	0 ± 0	0.00251 ± 0.00695
Microbacterium HOT.186	0.00804 ± 0.0201	0 ± 0	0.01663 ± 0.03044
Moraxella catarrhalis	0.04997 ± 0.21072	0.40014 ± 1.3191	0.01649 ± 0.02392
Moraxella osloensis	0.01077 ± 0.02274	0.04615 ± 0.12334	0.01753 ± 0.03631
Moryella HOT.097	0.00224 ± 0.00607	0 ± 0	0.01181 ± 0.03073
Moryella HOT.373	0 ± 0	0 ± 0	0.00088 ± 0.00339
Moryella HOT.419	0.02487 ± 0.05001	0.00413 ± 0.01009	0.10253 ± 0.18018
Moryella HOT.910	0.00093 ± 0.00414	0 ± 0	0.00372 ± 0.00838
Neisseria bacilliformis	0.01795 ± 0.07706	0.0007 ± 0.00253	0.00762 ± 0.01956
Neisseria elongata	0.15362 ± 0.2739	0.22663 ± 0.33312	0.07756 ± 0.14224
Neisseria flava	0.36257 ± 1.37022	0.50654 ± 0.67919	0.07155 ± 0.11712
Neisseria flavescens	0.10003 ± 0.14112	1.11263 ± 3.0661	0.09259 ± 0.13962
Neisseria gonorrhoeae	3.42917 ± 2.36217	4.0124 ± 4.11971	1.64249 ± 1.1641
Neisseria HOT.015	0.00551 ± 0.0095	0.01247 ± 0.02441	0.00795 ± 0.01935
Neisseria HOT.016	0.0583 ± 0.18834	0.0221 ± 0.037	0.08725 ± 0.27357
Neisseria HOT.018	0.00938 ± 0.02551	0.01342 ± 0.03148	0 ± 0
Neisseria HOT.020	0.0144 ± 0.0368	0.00217 ± 0.00413	0.00306 ± 0.01187
Neisseria HOT.499	3.24345 ± 1.98439	4.16387 ± 4.14852	1.80931 ± 1.31751
Neisseria HOT.523	0.00224 ± 0.01004	0 ± 0	0 ± 0
Neisseria meningitidis	0.1092 ± 0.18207	1.29093 ± 2.98852	0.15102 ± 0.25202
Neisseria mucosa	0.77083 ± 1.17415	0.0369 ± 0.08851	0.16564 ± 0.35054
Neisseria oralis	0.03299 ± 0.03923	0.03105 ± 0.04704	0.03399 ± 0.082
Neisseria pharyngis	0.26103 ± 0.70321	0.57566 ± 1.28699	0.06696 ± 0.12622
Neisseria polysaccharea	0.00892 ± 0.01725	0.02203 ± 0.02186	0.00504 ± 0.00666
Neisseria sicca	0.9435 ± 1.7504	0.27794 ± 0.26459	0.14717 ± 0.21793
Neisseria subflava	0.03006 ± 0.0691	0.42306 ± 0.62451	0.03751 ± 0.06193
Neisseria weaveri	0.18262 ± 0.1553	0.17823 ± 0.13138	0.06242 ± 0.04515
Olsenella HOT.807	0 ± 0	0.01009 ± 0.02567	0.02986 ± 0.05447
Olsenella profusa	0 ± 0	0 ± 0	0.0035 ± 0.01357
Oribacterium HOT.078	0.05499 ± 0.09724	0.00959 ± 0.02224	0.16418 ± 0.40511
Oribacterium HOT.108	0.00541 ± 0.0128	0.01113 ± 0.02411	0.02724 ± 0.03894
Oribacterium HOT.372	0.02506 ± 0.04456	0.00313 ± 0.0081	0.06613 ± 0.17957
Oribacterium sinus	0.00752 ± 0.01482	0.00491 ± 0.01088	0.00984 ± 0.0136
Ottowia HOT.894	0.03725 ± 0.09608	0.00689 ± 0.017	0.00508 ± 0.01166
Parvimonas HOT.110	0.0057 ± 0.02013	0.02975 ± 0.0819	0.03169 ± 0.05977
Parvimonas HOT.393	0.00067 ± 0.003	0.00071 ± 0.00256	0.04456 ± 0.14894
Parvimonas micra	0.21642 ± 0.9584	0.02683 ± 0.05998	0.1347 ± 0.23515
Parvimonas sp	0.08361 ± 0.21561	0.08134 ± 0.1649	0.45961 ± 0.92881
Peptococcus HOT.167	0.00031 ± 0.00137	0.0282 ± 0.0338	0.06687 ± 0.14984
Peptococcus HOT.168	0 ± 0	0.01812 ± 0.05583	0.00806 ± 0.01811
Peptostreptococcaceae [XI][G-7] HOT.106	0.30057 ± 1.06608	0.03427 ± 0.10157	0.07156 ± 0.15678
Peptostreptococcus anaerobius	0 ± 0	0 ± 0	0.00081 ± 0.00314
Peptostreptococcus stomatis	0.00061 ± 0.00273	0.08765 ± 0.15097	0.2929 ± 0.67939
Porphyromonas catoniae	0.20666 ± 0.28607	0.41768 ± 0.49446	0.17662 ± 0.26053
Porphyromonas endodontalis	0 ± 0	0.28127 ± 1.01415	0.28907 ± 0.9369
Porphyromonas gingivalis	0.00405 ± 0.00982	0.01114 ± 0.02693	0 ± 0
Porphyromonas HOT.275	0.03006 ± 0.05435	0.14219 ± 0.25508	0.01878 ± 0.04182
Porphyromonas HOT.277	0.0042 ± 0.00804	0.01958 ± 0.03216	0.00925 ± 0.01742
Porphyromonas HOT.278	0.02757 ± 0.05169	0.13957 ± 0.16463	0.04217 ± 0.06098
Porphyromonas HOT.279	0.29268 ± 0.33513	1.28634 ± 1.0335	0.30698 ± 0.3554
Porphyromonas HOT.284	0.03221 ± 0.0613	0.11695 ± 0.10399	0.02021 ± 0.0257
Porphyromonas HOT.395	0 ± 0	0.00355 ± 0.01279	0.00809 ± 0.03135
Prevotella buccae	0 ± 0	0 ± 0	0.00095 ± 0.00369
Prevotella buccalis	0.0006 ± 0.00267	0 ± 0	0.00344 ± 0.01044
Prevotella denticola	0.00329 ± 0.00828	0.00063 ± 0.00226	0.24976 ± 0.38718
Prevotella enoeca	0 ± 0	0 ± 0	0.00102 ± 0.00396
Prevotella fusca	0.00031 ± 0.00137	0 ± 0	0 ± 0
Prevotella histicola	0.06303 ± 0.1942	0.00419 ± 0.01251	0.02438 ± 0.0812
Prevotella HOT.292	0.00205 ± 0.00702	0.01845 ± 0.0614	0.0787 ± 0.17782
Prevotella HOT.293	0.00389 ± 0.01738	0.01402 ± 0.04588	0.00306 ± 0.01187
Prevotella HOT.296	0.00407 ± 0.01683	0.12627 ± 0.44161	0.09945 ± 0.21286
Prevotella HOT.299	0.01923 ± 0.07345	0.07329 ± 0.16828	0.11289 ± 0.31213
Prevotella HOT.300	0 ± 0	0.00074 ± 0.00268	0.01225 ± 0.02637
Prevotella HOT.301	0 ± 0	0.01925 ± 0.04699	0.01376 ± 0.0533
Prevotella HOT.305	0.00221 ± 0.00989	0 ± 0	0.00613 ± 0.02374
Prevotella HOT.306	0.002 ± 0.00549	0.00488 ± 0.01005	0.01828 ± 0.04886
Prevotella HOT.309	0.00303 ± 0.00715	0.00071 ± 0.00256	0.00996 ± 0.03102
Prevotella HOT.310	0 ± 0	0 ± 0	0.0018 ± 0.00698
Prevotella HOT.313	0.0029 ± 0.00902	0.00394 ± 0.00584	0.01896 ± 0.04663
Prevotella HOT.314	0.01829 ± 0.04241	0.0185 ± 0.03371	0.01414 ± 0.0288
Prevotella HOT.315	0 ± 0	0.00426 ± 0.01535	0 ± 0
Prevotella HOT.317	0.42086 ± 0.61117	0.38863 ± 0.60987	0.11871 ± 0.16116
Prevotella HOT.376	0 ± 0	0.00068 ± 0.00244	0 ± 0
Prevotella HOT.396	0.02241 ± 0.05108	0.0022 ± 0.00418	0.02334 ± 0.05908
Prevotella HOT.443	0.00235 ± 0.00827	0.00071 ± 0.00256	0.00185 ± 0.00488
Prevotella HOT.472	0.7498 ± 1.587	0.59575 ± 1.67547	0.59402 ± 1.29059
Prevotella HOT.475	0.00725 ± 0.02169	0.00336 ± 0.00718	0 ± 0
Prevotella HOT.515	0.00063 ± 0.00283	0.00458 ± 0.01407	0 ± 0
Prevotella HOT.526	0.00045 ± 0.00201	0 ± 0	0 ± 0
Prevotella intermedia	0.00569 ± 0.02545	0.02946 ± 0.09204	0.23633 ± 0.82524
Prevotella loescheii	0.41022 ± 1.06661	0.07974 ± 0.13872	0.11323 ± 0.19607
Prevotella maculosa	0.01094 ± 0.02249	0.04696 ± 0.08296	0.07138 ± 0.12526
Prevotella marshii	0.00201 ± 0.00901	0.00207 ± 0.00545	0 ± 0
Prevotella melaninogenica	0.88162 ± 1.9726	0.07971 ± 0.0825	0.50072 ± 1.1478
Prevotella micans	0.01746 ± 0.07808	0.105 ± 0.26317	0.07909 ± 0.23699
Prevotella multisaccharivorax	0 ± 0	0 ± 0	0.00088 ± 0.00339
Prevotella nigrescens	0.20371 ± 0.85697	0.02575 ± 0.03479	0.11213 ± 0.23542
Prevotella oralis	0.00054 ± 0.0024	0.00294 ± 0.00824	0.00102 ± 0.00396
Prevotella oris	0.38057 ± 0.84353	0.03573 ± 0.06013	0.75697 ± 1.19749
Prevotella oulorum	0.11578 ± 0.24778	0.05509 ± 0.12998	0.30396 ± 0.57465
Prevotella pallens	0.00183 ± 0.0082	0.04796 ± 0.06801	0.05029 ± 0.17716
Prevotella pleuritidis	0.00135 ± 0.00419	0.06314 ± 0.21946	0.02877 ± 0.06918
Prevotella saccharolytica	0.09067 ± 0.23777	0.10863 ± 0.13225	0.14936 ± 0.19038
Prevotella salivae	0.01471 ± 0.04263	0.00114 ± 0.003	0.05674 ± 0.08304
Prevotella scopos	0.00832 ± 0.01785	0.00093 ± 0.00335	0.01754 ± 0.05029
Prevotella shahii	0.00031 ± 0.00137	0.00405 ± 0.01461	0.00715 ± 0.0277
Prevotella veroralis	0.00841 ± 0.0355	0 ± 0	0.05194 ± 0.11697
Propionibacterium acidifaciens	0 ± 0	0.00074 ± 0.00268	0 ± 0
Propionibacterium acnes	0.00199 ± 0.00496	0.00074 ± 0.00268	0.02409 ± 0.06203
Propionibacterium HOT.192	0 ± 0	0.00074 ± 0.00266	0 ± 0
Propionibacterium HOT.193	0.00031 ± 0.00137	0 ± 0	0.00915 ± 0.03034
Propionibacterium HOT.194	0.00263 ± 0.00728	0.00214 ± 0.00566	0.0017 ± 0.00452
Propionibacterium propionicum	0.03562 ± 0.10312	0.07979 ± 0.1627	0.04917 ± 0.07229
Pseudomonas aeruginosa	0 ± 0	0 ± 0	0.00133 ± 0.00515
Pseudomonas fluorescens	1.47091 ± 4.03411	0.80739 ± 1.45557	4.81771 ± 9.59406
Pseudomonas HOT.032	0.00538 ± 0.01727	0.00845 ± 0.01475	0.01703 ± 0.02561
Pseudomonas otitidis	0.00205 ± 0.00552	0.00296 ± 0.00821	0.00135 ± 0.00375
Pseudomonas pseudoalcaligenes	0.00842 ± 0.01425	0.00631 ± 0.0108	0.02115 ± 0.03883
Pseudomonas stutzeri	0.06012 ± 0.12389	0.03101 ± 0.05792	0.18798 ± 0.35563
Ralstonia pickettii	0.00275 ± 0.00859	0.00065 ± 0.00234	0 ± 0
Rhodocyclus HOT.028	0.00031 ± 0.00137	0 ± 0	0 ± 0
Rothia aeria	0.68288 ± 2.04977	0.10583 ± 0.24342	0.04129 ± 0.05554
Rothia dentocariosa	0.19927 ± 0.49696	0.03705 ± 0.05666	0.3201 ± 0.82071
Rothia mucilaginosa	0.05629 ± 0.08862	0.01501 ± 0.02285	0.15055 ± 0.2173
Selenomonas artemidis	0.10585 ± 0.15253	0.10331 ± 0.26123	0.19247 ± 0.17556
Selenomonas dianae	0.30715 ± 0.86083	0.28951 ± 0.5066	0.67711 ± 1.21607
Selenomonas flueggei	0.01117 ± 0.01908	0.01721 ± 0.02991	0.0574 ± 0.08815
Selenomonas HOT.126	0.00689 ± 0.01687	0.02413 ± 0.04128	0.04134 ± 0.05631
Selenomonas HOT.133	0.0047 ± 0.01801	0.00297 ± 0.00726	0.05119 ± 0.1546
Selenomonas HOT.134	0.0047 ± 0.02102	0.00813 ± 0.01626	0.11891 ± 0.22777
Selenomonas HOT.136	0.00597 ± 0.02099	0.00949 ± 0.01647	0.05106 ± 0.07811
Selenomonas HOT.137	0.02722 ± 0.04324	0.02418 ± 0.03524	0.08032 ± 0.12243
Selenomonas HOT.138	0.02211 ± 0.05042	0.05874 ± 0.10655	0.07319 ± 0.14161
Selenomonas HOT.140	0.01335 ± 0.01923	0.02368 ± 0.0361	0.05911 ± 0.08698
Selenomonas HOT.143	0.00201 ± 0.00901	0.00529 ± 0.01117	0.0153 ± 0.03078
Selenomonas HOT.146	0.00918 ± 0.02209	0.05224 ± 0.10758	0.18276 ± 0.34182
Selenomonas HOT.149	0.00389 ± 0.01008	0.01373 ± 0.01603	0.09494 ± 0.14696
Selenomonas HOT.388	0.00354 ± 0.00943	0.00203 ± 0.00731	0.00157 ± 0.00417
Selenomonas HOT.442	0.00197 ± 0.00486	0 ± 0	0.01244 ± 0.02477
Selenomonas HOT.478	0.00792 ± 0.02474	0.00615 ± 0.01029	0.01939 ± 0.03487
Selenomonas HOT.479	0.09468 ± 0.2234	0.07636 ± 0.10598	0.15056 ± 0.26261
Selenomonas HOT.481	0.12705 ± 0.25514	0.16647 ± 0.22864	0.84547 ± 2.31817
Selenomonas HOT.892	0.06271 ± 0.1215	0.07395 ± 0.10821	0.14655 ± 0.22918
Selenomonas infelix	0.30543 ± 0.74212	0.4589 ± 0.96111	0.68155 ± 1.07162
Selenomonas noxia	0.19952 ± 0.29012	0.42624 ± 0.61757	1.06763 ± 1.41195
Selenomonas sputigena	0.12145 ± 0.36786	0.30201 ± 0.50826	0.94409 ± 1.51218
Simonsiella muelleri	0.01907 ± 0.02475	0.03403 ± 0.07018	0.01182 ± 0.02187
Solobacterium moorei	0.00105 ± 0.00354	0.00496 ± 0.01039	0.04431 ± 0.08792
SR1 [G-1] HOT.345	0.00501 ± 0.02099	0.006 ± 0.01647	0.01062 ± 0.02841
SR1 [G-1] HOT.874	0.01418 ± 0.02988	0.03534 ± 0.07567	0.04183 ± 0.11631
SR1 [G-1] HOT.875	0.0025 ± 0.01119	0.00411 ± 0.01351	0.08383 ± 0.31177
Staphylococcus aureus	0.00067 ± 0.00207	0 ± 0	0 ± 0
Staphylococcus epidermidis	0.0042 ± 0.01492	0.00074 ± 0.00266	0.00583 ± 0.01656
Staphylococcus warneri	0.00087 ± 0.00282	0 ± 0	0.01836 ± 0.05629
Streptococcus agalactiae	0.00626 ± 0.02544	0.00916 ± 0.01226	0.00872 ± 0.01326
Streptococcus anginosus	0.05946 ± 0.05477	0.02915 ± 0.03298	0.08112 ± 0.19504
Streptococcus australis	0.74528 ± 0.81249	0.93087 ± 0.53605	0.89357 ± 0.93315
Streptococcus constellatus	0.03237 ± 0.03351	0.00386 ± 0.00987	0.0316 ± 0.03064
Streptococcus cristatus	0.07136 ± 0.09734	0.07743 ± 0.08171	0.03402 ± 0.03279
Streptococcus downei	0.02803 ± 0.0297	0.00713 ± 0.00747	0.01081 ± 0.01303
Streptococcus gordonii	0.65062 ± 1.32413	0.34699 ± 0.50658	0.36023 ± 0.37659
Streptococcus HOT.055	0.00221 ± 0.00405	0 ± 0	0.00494 ± 0.01378
Streptococcus HOT.056	0.13867 ± 0.35212	0.02192 ± 0.02973	0.02989 ± 0.07216
Streptococcus HOT.057	0.01409 ± 0.03572	0.00035 ± 0.00128	0.02297 ± 0.05692
Streptococcus HOT.058	0.08231 ± 0.0868	0.13285 ± 0.20511	0.10454 ± 0.17977
Streptococcus HOT.061	0.01348 ± 0.02334	0.03055 ± 0.03661	0.15034 ± 0.30441
Streptococcus HOT.064	8.54761 ± 9.91894	10.34159 ± 6.87927	7.93468 ± 9.75046
Streptococcus HOT.065	0.01164 ± 0.01734	0.01177 ± 0.01489	0.01527 ± 0.02791
Streptococcus HOT.066	0.1069 ± 0.20498	0.08658 ± 0.12227	0.09225 ± 0.09964
Streptococcus HOT.067	0.00142 ± 0.00488	0 ± 0	0.00833 ± 0.01704
Streptococcus HOT.068	0.01683 ± 0.01487	0.02217 ± 0.03791	0.01335 ± 0.0163
Streptococcus HOT.069	0.00425 ± 0.00625	0.00178 ± 0.00357	0.01341 ± 0.02519
Streptococcus HOT.070	0.06915 ± 0.27466	0.03055 ± 0.03983	0.22275 ± 0.71402
Streptococcus HOT.071	0.76753 ± 0.61306	0.85787 ± 0.38038	0.41784 ± 0.31423
Streptococcus HOT.074	0.15104 ± 0.17889	0.06212 ± 0.06067	0.20426 ± 0.37956
Streptococcus HOT.423	0.02338 ± 0.02829	0.01261 ± 0.01737	0.02794 ± 0.04087
Streptococcus HOT.431	0.02436 ± 0.01747	0.0199 ± 0.023	0.04094 ± 0.03803
Streptococcus HOT.486	0.07451 ± 0.04572	0.08915 ± 0.05402	0.12447 ± 0.20855
Streptococcus HOT.487	0.04923 ± 0.05037	0.0603 ± 0.03491	0.05739 ± 0.05605
Streptococcus infantis	0.17173 ± 0.20491	0.14534 ± 0.19044	0.13998 ± 0.15312
Streptococcus intermedius	0.81568 ± 0.81086	0.13433 ± 0.19547	0.33032 ± 0.29674
Streptococcus mitis	1.24163 ± 0.89856	1.5647 ± 0.88856	1.45428 ± 1.71189
Streptococcus mutans	0.31314 ± 1.26739	0 ± 0	0.01356 ± 0.02278
Streptococcus oligofermentans	11.91404 ± 4.1713	10.0656 ± 5.69017	10.36231 ± 6.39176
Streptococcus oralis	3.57053 ± 2.48315	3.64789 ± 2.3746	3.35605 ± 2.82171
Streptococcus parasanguinis	0.19097 ± 0.31226	0.06871 ± 0.12064	0.69776 ± 1.77623
Streptococcus peroris	0.16847 ± 0.3037	0.02564 ± 0.01874	0.3101 ± 0.7018
Streptococcus pneumoniae	0.43012 ± 0.29766	0.63782 ± 0.39936	0.59337 ± 0.36081
Streptococcus pyogenes	0.07701 ± 0.14703	0.03073 ± 0.0306	0.05146 ± 0.06042
Streptococcus salivarius	0.13373 ± 0.15428	0.02533 ± 0.04691	0.219 ± 0.64372
Streptococcus sanguinis	3.46576 ± 3.33795	0.99848 ± 1.47376	1.96287 ± 5.43394
Streptococcus sinensis	0.01745 ± 0.02621	0.01629 ± 0.02414	0.02311 ± 0.04062
Streptococcus sobrinus	0.94403 ± 1.25734	0.27236 ± 0.2522	0.41715 ± 0.3264
Streptococcus vestibularis	0.0397 ± 0.06106	0.05172 ± 0.17228	0.03084 ± 0.06076
Tannerella forsythia	0.00209 ± 0.00935	0 ± 0	0.02728 ± 0.09106
Tannerella HOT.286	0.0926 ± 0.23659	0.11434 ± 0.20371	0.0763 ± 0.11431
Tannerella HOT.808	0 ± 0	0 ± 0	0.00352 ± 0.00761
Tannerella HOT.916	0.0007 ± 0.00312	0 ± 0	0 ± 0
Terrahaemophilus aromaticivorans	0.55915 ± 0.73952	0.62228 ± 0.74963	0.79057 ± 1.16504
TM7 [G-1] HOT.346	0.04332 ± 0.15537	0.7995 ± 1.94005	0.56851 ± 0.92571
TM7 [G-1] HOT.347	0.41352 ± 0.87618	0.28867 ± 0.97363	0.04542 ± 0.07408
TM7 [G-1] HOT.348	0.08154 ± 0.21868	0.3797 ± 0.74927	0.17141 ± 0.29646
TM7 [G-1] HOT.349	0.00052 ± 0.00234	0.47998 ± 1.73059	0.071 ± 0.16925
TM7 [G-1] HOT.352	0.0024 ± 0.0094	0 ± 0	0.00941 ± 0.02508
TM7 [G-1] HOT.353	0.04895 ± 0.17401	0.19406 ± 0.29224	0.04076 ± 0.05313
TM7 [G-1] HOT.488	0.00067 ± 0.003	0.02213 ± 0.05704	0.00234 ± 0.00488
TM7 [G-3] HOT.351	0.00067 ± 0.003	0.03391 ± 0.09281	0.07935 ± 0.16668
TM7 [G-5] HOT.437	0 ± 0	0.00035 ± 0.00128	0.17276 ± 0.5176
Treponema amylovorum	0 ± 0	0.0048 ± 0.01281	0 ± 0
Treponema denticola	0.00139 ± 0.00623	0.00426 ± 0.01535	0.00542 ± 0.01629
Treponema HOT.226	0.00067 ± 0.003	0 ± 0	0.00511 ± 0.01978
Treponema HOT.231	0.00134 ± 0.00601	0.01356 ± 0.02401	0.0167 ± 0.04783
Treponema HOT.232	0 ± 0	0.00259 ± 0.00804	0.00458 ± 0.00997
Treponema HOT.236	0 ± 0	0.00149 ± 0.00537	0 ± 0
Treponema HOT.237	0 ± 0	0.00177 ± 0.00639	0.00395 ± 0.01042
Treponema HOT.242	0 ± 0	0 ± 0	0.00095 ± 0.00369
Treponema HOT.247	0 ± 0	0 ± 0	0.01114 ± 0.03074
Treponema HOT.253	0 ± 0	0.00235 ± 0.00847	0.00162 ± 0.00627
Treponema HOT.257	0.00134 ± 0.00601	0 ± 0	0.00278 ± 0.00789
Treponema HOT.268	0.00173 ± 0.00561	0.00306 ± 0.00864	0.07119 ± 0.22339
Treponema HOT.269	0.00253 ± 0.01131	0.02381 ± 0.0493	0.02894 ± 0.06857
Treponema HOT.270	0 ± 0	0 ± 0	0.00817 ± 0.03165
Treponema lecithinolyticum	0 ± 0	0 ± 0	0.00293 ± 0.00811
Treponema maltophilum	0 ± 0	0.00353 ± 0.00718	0.01743 ± 0.05146
Treponema medium	0 ± 0	0.01745 ± 0.04297	0.0203 ± 0.06406
Treponema putidum	0 ± 0	0 ± 0	0.00204 ± 0.00791
Treponema socranskii	0.02651 ± 0.07132	0.10709 ± 0.2466	0.15995 ± 0.22454
Veillonella atypica	0.98934 ± 1.41879	0.28172 ± 0.23976	0.45919 ± 0.30926
Veillonella denticariosi	0.06004 ± 0.06324	0.06197 ± 0.06549	0.0447 ± 0.06083
Veillonella dispar	0.34092 ± 0.54885	0.1026 ± 0.13948	0.26291 ± 0.43307
Veillonella HOT.780	0.89959 ± 1.28533	1.83192 ± 2.35639	1.10092 ± 2.19273
Veillonella HOT.917	0.01227 ± 0.01925	0.0035 ± 0.00699	0.00598 ± 0.00948
Veillonella parvula	11.47531 ± 10.13922	7.1014 ± 8.68411	10.37336 ± 10.80856
Veillonella rogosae	0.04017 ± 0.05367	0.0581 ± 0.09557	0.08146 ± 0.13636
Veillonellaceae [G-1] HOT.129	0 ± 0	0.00482 ± 0.01114	0.02047 ± 0.04489
Veillonellaceae [G-1] HOT.132	0 ± 0	0.00035 ± 0.00128	0.00784 ± 0.01979
Veillonellaceae [G-1] HOT.135	0 ± 0	0 ± 0	0.00271 ± 0.0078
Veillonellaceae [G-1] HOT.148	0 ± 0	0.00145 ± 0.00355	0.01124 ± 0.04352
Veillonellaceae [G-1] HOT.150	0 ± 0	0.00106 ± 0.00384	0.0889 ± 0.24793
Veillonellaceae [G-1] HOT.155	0.00301 ± 0.01348	0.04792 ± 0.14066	0.10033 ± 0.21949
Veillonellaceae [G-1] HOT.483	0 ± 0	0 ± 0	0.0009 ± 0.00349
Veillonellaceae [G-1] HOT.918	0 ± 0	0.00074 ± 0.00268	0.00102 ± 0.00396
